# Supplementary material for: How Nectar-Feeding Bats Localize their Food: Echolocation Behavior of Leptonycteris yerbabuenae Approaching Cactus Flowers
Source: PLoS One. 2016 Sep 29;11(9):e0163492. doi: 10.1371/journal.pone.0163492 (PMC5042408; doi:10.1371/journal.pone.0163492)
Supplement: S1 Dataset — (XLSX) [file pone.0163492.s001.xlsx]

## Sheet: Tabelle1
X Ref Target	Y Ref Target	Z Ref Target	Distance toT	Target	Bat	Test
-0.412162	-0.797347	-0.337874	0.959061	Flower	1	1
-0.396785	-0.752693	-0.346186	0.918602	Flower	1	1
-0.387446	-0.697716	-0.349423	0.871217	Flower	1	1
-0.382996	-0.648937	-0.347275	0.829702	Flower	1	1
-0.377227	-0.595038	-0.340589	0.782541	Flower	1	1
-0.369222	-0.552362	-0.335563	0.744332	Flower	1	1
-0.358024	-0.507585	-0.330489	0.703595	Flower	1	1
-0.348612	-0.459876	-0.325366	0.662479	Flower	1	1
-0.332752	-0.423725	-0.307993	0.620586	Flower	1	1
-0.320577	-0.384463	-0.293024	0.580039	Flower	1	1
-0.305039	-0.357093	-0.281509	0.54755	Flower	1	1
-0.296622	-0.3115	-0.279274	0.512846	Flower	1	1
-0.285818	-0.275593	-0.27149	0.480989	Flower	1	1
-0.282055	-0.244023	-0.258081	0.45355	Flower	1	1
-0.27276	-0.225894	-0.246267	0.431362	Flower	1	1
-0.262778	-0.206334	-0.234631	0.408262	Flower	1	1
-0.245148	-0.169593	-0.227718	0.37512	Flower	1	1
-0.23614	-0.147799	-0.21458	0.35164	Flower	1	1
-0.231296	-0.128238	-0.20146	0.332459	Flower	1	1
-0.227043	-0.114688	-0.18697	0.315689	Flower	1	1
-0.2114	-0.0850748	-0.175142	0.287406	Flower	1	1
-0.194252	-0.0576851	-0.161312	0.259003	Flower	1	1
-0.180686	-0.0433065	-0.146471	0.236593	Flower	1	1
-0.172088	-0.0397405	-0.133445	0.221362	Flower	1	1
-0.15964	-0.0378994	-0.120144	0.203361	Flower	1	1
-0.146258	-0.0293169	-0.109551	0.185074	Flower	1	1
-0.133464	-0.0363688	-0.101185	0.171388	Flower	1	1
-0.122934	-0.0290791	-0.0937717	0.157326	Flower	1	1
-0.111501	-0.0320077	-0.0857465	0.144254	Flower	1	1
-0.0996341	-0.0138268	-0.0715181	0.123422	Flower	1	1
-0.0887804	-0.0116199	-0.0614737	0.108609	Flower	1	1
-0.0786984	-0.0132312	-0.0515063	0.0949811	Flower	1	1
-0.0643766	-0.0111021	-0.0447075	0.0791604	Flower	1	1
-0.0547395	-0.0116296	-0.0346034	0.0657955	Flower	1	1
-0.0472694	-0.00960386	-0.0252652	0.0544514	Flower	1	1
-0.0401076	-0.00338054	-0.0199376	0.0449172	Flower	1	1
-0.0315371	0.00315284	-0.0134996	0.0344495	Flower	1	1
-0.0180711	-0.00099767	-0.0110048	0.0211817	Flower	1	1
-0.00934649	-0.0205647	-0.00747537	0.0237938	Flower	1	1
0.00082445	-0.030439	-0.00710046	0.0312671	Flower	1	1
0.00463438	-0.0237644	-0.00850367	0.0256619	Flower	1	1
0.00534308	-0.0224423	-0.00892055	0.0247343	Flower	1	1
0.00487744	-0.0209738	-0.010311	0.0238748	Flower	1	1
0.00422787	-0.0180291	-0.00631475	0.0195653	Flower	1	1
0.00388491	-0.016609	-0.00459373	0.017665	Flower	1	1
0.00498366	-0.0211086	-0.00468003	0.0221881	Flower	1	1
0.00642621	-0.0270182	-0.00595641	0.0284035	Flower	1	1
0.00385236	-0.0165095	-0.00680125	0.0182664	Flower	1	1
0.00238025	-0.0104829	-0.00668049	0.0126565	Flower	1	1
0.00090062	-0.00442386	-0.00652384	0.00793361	Flower	1	1
0.00203728	-0.00904084	-0.00495326	0.0105082	Flower	1	1
0.00389683	-0.0166829	-0.00347304	0.0174804	Flower	1	1
0.00536012	-0.0226749	-0.00363779	0.0235821	Flower	1	1
0.00679671	-0.0285307	-0.00547313	0.0298354	Flower	1	1
0.00640773	-0.0269746	-0.0071069	0.0286216	Flower	1	1
0.00640773	-0.0269746	-0.0071069	0.0286216	Flower	1	1
0.00567996	-0.0239943	-0.00702989	0.02564	Flower	1	1
0.00456345	-0.0194825	-0.00803387	0.0215624	Flower	1	1
0.00269413	-0.0206513	-0.00803089	0.0223211	Flower	1	1
-0.00441623	-0.0311507	-0.00747001	0.0323368	Flower	1	1
-0.0174643	-0.0265954	-0.00705218	0.0325891	Flower	1	1
-0.0275583	-0.0382928	-0.00833332	0.0479087	Flower	1	1
-0.047768	-0.020456	-0.0127338	0.0535012	Flower	1	1
-0.0615931	-0.0236616	-0.0198274	0.0688963	Flower	1	1
-0.0853844	-0.0164036	-0.0326835	0.0928858	Flower	1	1
-0.0965824	-0.0261157	-0.0446057	0.109544	Flower	1	1
-0.113516	-0.0381713	-0.0584502	0.133264	Flower	1	1
-0.143773	-0.0164428	-0.0782774	0.164525	Flower	1	1
-0.17793	0.007532	-0.0975068	0.203036	Flower	1	1
-0.219873	0.0531591	-0.11983	0.255987	Flower	1	1
-0.251741	0.0664825	-0.132458	0.292128	Flower	1	1
-0.285798	0.0649068	-0.146923	0.327841	Flower	1	1
-0.32604	0.0342205	-0.158087	0.363956	Flower	1	1
-0.366084	0.00609386	-0.163253	0.400881	Flower	1	1
-0.411551	-0.0194233	-0.173702	0.447129	Flower	1	1
-0.450974	-0.0292037	-0.183132	0.487614	Flower	1	1
-0.498071	-0.040172	-0.200896	0.538561	Flower	1	1
-0.544197	-0.0561347	-0.20684	0.584879	Flower	1	1
-0.589546	-0.0750344	-0.208052	0.629667	Flower	1	1
-0.627198	-0.101419	-0.204846	0.667551	Flower	1	1
-0.668356	-0.12398	-0.203657	0.70961	Flower	1	1
-0.713689	-0.160331	-0.20245	0.758976	Flower	1	1
-0.763675	-0.187183	-0.198887	0.811044	Flower	1	1
-0.806717	-0.213945	-0.193749	0.856798	Flower	1	1
-0.852461	-0.230054	-0.185257	0.902183	Flower	1	1
-0.8903	-0.250399	-0.174844	0.941224	Flower	1	1
-0.935357	-0.262176	-0.164018	0.985156	Flower	1	1
-0.391182	-0.719707	-0.348128	0.890053	Flower	1	1
-0.383695	-0.656596	-0.347612	0.836166	Flower	1	1
-0.37272	-0.571011	-0.337759	0.760957	Flower	1	1
-0.362055	-0.523705	-0.332316	0.718181	Flower	1	1
-0.350871	-0.471326	-0.326595	0.672252	Flower	1	1
-0.32549	-0.400305	-0.299064	0.596345	Flower	1	1
-0.311254	-0.368041	-0.286115	0.560531	Flower	1	1
-0.299934	-0.329441	-0.280154	0.526287	Flower	1	1
-0.284288	-0.26276	-0.266039	0.469723	Flower	1	1
-0.280475	-0.240941	-0.256073	0.449769	Flower	1	1
-0.273504	-0.227344	-0.247212	0.433132	Flower	1	1
-0.265044	-0.210774	-0.237272	0.413488	Flower	1	1
-0.234914	-0.14285	-0.21126	0.34673	Flower	1	1
-0.23178	-0.130194	-0.202772	0.334349	Flower	1	1
-0.228759	-0.120156	-0.192817	0.322407	Flower	1	1
-0.222819	-0.106693	-0.183776	0.307905	Flower	1	1
-0.196884	-0.0618895	-0.163435	0.263257	Flower	1	1
-0.18833	-0.0514089	-0.154834	0.249168	Flower	1	1
-0.180544	-0.0432476	-0.146256	0.236341	Flower	1	1
-0.175557	-0.0411793	-0.138701	0.227495	Flower	1	1
-0.169518	-0.0393603	-0.130698	0.217641	Flower	1	1
-0.161221	-0.0381332	-0.121833	0.205644	Flower	1	1
-0.142209	-0.0315488	-0.106903	0.180685	Flower	1	1
-0.135256	-0.0353816	-0.102356	0.173271	Flower	1	1
-0.129147	-0.03338	-0.0981454	0.165607	Flower	1	1
-0.123497	-0.0294691	-0.0941683	0.158075	Flower	1	1
-0.117103	-0.0305727	-0.0896789	0.150632	Flower	1	1
-0.101734	-0.0170449	-0.0740365	0.126972	Flower	1	1
-0.0956942	-0.0130257	-0.067872	0.118041	Flower	1	1
-0.0899418	-0.0118561	-0.0625485	0.110193	Flower	1	1
-0.0846165	-0.0122854	-0.0573572	0.10296	Flower	1	1
-0.0796411	-0.0130805	-0.0524383	0.0962475	Flower	1	1
-0.0725902	-0.0123231	-0.0486066	0.0882258	Flower	1	1
-0.0655725	-0.0112799	-0.0452752	0.0804788	Flower	1	1
-0.0603001	-0.0113252	-0.0404335	0.0734794	Flower	1	1
-0.0551587	-0.0116066	-0.0350429	0.0663717	Flower	1	1
-0.0513779	-0.010718	-0.0304012	0.0606531	Flower	1	1
-0.0477923	-0.00974566	-0.0259189	0.0552346	Flower	1	1
-0.0440967	-0.00684693	-0.0229051	0.0501602	Flower	1	1
-0.0407772	-0.00396242	-0.0204358	0.0457832	Flower	1	1
-0.0368808	-0.000920722	-0.0175137	0.0408384	Flower	1	1
-0.0328226	0.00217283	-0.0144653	0.0359346	Flower	1	1
-0.0269586	0.00174167	-0.0126514	0.0298305	Flower	1	1
-0.0204949	-0.000250578	-0.0114539	0.0234797	Flower	1	1
-0.0154842	-0.00679929	-0.00995832	0.0196255	Flower	1	1
-0.580577	-0.584516	-0.270777	0.867208	Flower	1	2
-0.551845	-0.531489	-0.268626	0.811895	Flower	1	2
-0.520646	-0.46989	-0.26476	0.749644	Flower	1	2
-0.492897	-0.422737	-0.251298	0.69628	Flower	1	2
-0.460531	-0.372853	-0.237956	0.638538	Flower	1	2
-0.430681	-0.346659	-0.222001	0.595771	Flower	1	2
-0.398191	-0.311547	-0.210787	0.547767	Flower	1	2
-0.368174	-0.276713	-0.194897	0.500107	Flower	1	2
-0.340693	-0.236513	-0.178893	0.451678	Flower	1	2
-0.315473	-0.206228	-0.161062	0.409871	Flower	1	2
-0.291833	-0.183492	-0.148952	0.375529	Flower	1	2
-0.264401	-0.160177	-0.135446	0.337506	Flower	1	2
-0.237864	-0.135608	-0.121279	0.299462	Flower	1	2
-0.214657	-0.117425	-0.107457	0.267233	Flower	1	2
-0.193922	-0.101004	-0.0949081	0.238359	Flower	1	2
-0.177041	-0.0913084	-0.0843969	0.216341	Flower	1	2
-0.156188	-0.0897783	-0.0737202	0.194652	Flower	1	2
-0.139495	-0.0860059	-0.0617838	0.175138	Flower	1	2
-0.122248	-0.0745741	-0.0512805	0.152104	Flower	1	2
-0.111823	-0.0681403	-0.0412679	0.137297	Flower	1	2
-0.0959979	-0.0603143	-0.0290796	0.117043	Flower	1	2
-0.0799099	-0.0608398	-0.0218831	0.102791	Flower	1	2
-0.0638757	-0.0466092	-0.0128884	0.0801163	Flower	1	2
-0.0540574	-0.045992	-0.010192	0.0717032	Flower	1	2
-0.0431669	-0.0415062	-0.00478137	0.060075	Flower	1	2
-0.0316169	-0.039786	-0.00404156	0.0509793	Flower	1	2
-0.0239892	-0.0391475	-0.00129235	0.0459312	Flower	1	2
-0.0187951	-0.0443735	-0.00662387	0.048643	Flower	1	2
-0.015735	-0.0517478	-0.00640679	0.0544653	Flower	1	2
-0.00600911	-0.0446893	-0.0103283	0.0462592	Flower	1	2
0.00380837	-0.0316868	-0.00833631	0.0329856	Flower	1	2
0.0118244	-0.0216692	-0.00984705	0.0265769	Flower	1	2
0.0133072	-0.023352	-0.00990367	0.0286441	Flower	1	2
0.0133771	-0.0275745	-0.00912583	0.0319778	Flower	1	2
0.0120186	-0.0300691	-0.00785912	0.0333221	Flower	1	2
0.0105106	-0.0327227	-0.0078969	0.0352648	Flower	1	2
0.0105106	-0.0327227	-0.0078969	0.0352648	Flower	1	2
0.0105106	-0.0327227	-0.0078969	0.0352648	Flower	1	2
0.0105106	-0.0327227	-0.0078969	0.0352648	Flower	1	2
0.0105106	-0.0327227	-0.0078969	0.0352648	Flower	1	2
0.0105106	-0.0327227	-0.0078969	0.0352648	Flower	1	2
0.0105106	-0.0327227	-0.0078969	0.0352648	Flower	1	2
0.0105106	-0.0327227	-0.0078969	0.0352648	Flower	1	2
0.00173914	-0.0483311	-0.00639809	0.0487838	Flower	1	2
-0.008986	-0.0668614	-0.0105077	0.068276	Flower	1	2
-0.0220844	-0.0799501	-0.0063051	0.0831835	Flower	1	2
-0.0323484	-0.0816044	-0.00638545	0.088014	Flower	1	2
-0.0425473	-0.0706275	-0.00427533	0.0825639	Flower	1	2
-0.0604683	-0.0665718	-0.0129783	0.0908662	Flower	1	2
-0.0764943	-0.0668405	-0.0313991	0.106325	Flower	1	2
-0.097302	-0.0808547	-0.0537041	0.137438	Flower	1	2
-0.112162	-0.0926805	-0.075096	0.163736	Flower	1	2
-0.131359	-0.0992115	-0.0943272	0.189726	Flower	1	2
-0.153002	-0.103892	-0.109234	0.214791	Flower	1	2
-0.181135	-0.116015	-0.127938	0.250274	Flower	1	2
-0.211786	-0.141561	-0.140717	0.291022	Flower	1	2
-0.245699	-0.172199	-0.156744	0.338511	Flower	1	2
-0.273894	-0.200665	-0.173152	0.381138	Flower	1	2
-0.303911	-0.221356	-0.189697	0.421124	Flower	1	2
-0.329261	-0.235193	-0.202977	0.45269	Flower	1	2
-0.366674	-0.260132	-0.213395	0.49765	Flower	1	2
-0.40089	-0.29486	-0.221896	0.544879	Flower	1	2
-0.43841	-0.329454	-0.230023	0.594688	Flower	1	2
-0.471145	-0.362241	-0.233644	0.638581	Flower	1	2
-0.507588	-0.390031	-0.237691	0.682837	Flower	1	2
-0.543362	-0.434641	-0.235321	0.734528	Flower	1	2
-0.581406	-0.472287	-0.233674	0.78466	Flower	1	2
-0.616432	-0.509656	-0.228882	0.83194	Flower	1	2
-0.649036	-0.539521	-0.22701	0.873994	Flower	1	2
-0.570507	-0.56593	-0.270023	0.847742	Flower	1	2
-0.529475	-0.487323	-0.265854	0.767141	Flower	1	2
-0.462133	-0.375322	-0.238617	0.641382	Flower	1	2
-0.436636	-0.351885	-0.225184	0.604303	Flower	1	2
-0.409335	-0.32359	-0.214634	0.564211	Flower	1	2
-0.376864	-0.286798	-0.199497	0.513886	Flower	1	2
-0.328247	-0.221567	-0.170093	0.43101	Flower	1	2
-0.311371	-0.202283	-0.158961	0.403905	Flower	1	2
-0.295603	-0.187118	-0.150884	0.380999	Flower	1	2
-0.277829	-0.17159	-0.142057	0.356107	Flower	1	2
-0.23205	-0.131053	-0.117817	0.291382	Flower	1	2
-0.218672	-0.120571	-0.109848	0.272803	Flower	1	2
-0.206498	-0.110963	-0.102519	0.25586	Flower	1	2
-0.195094	-0.101931	-0.0956171	0.239988	Flower	1	2
-0.184916	-0.0958312	-0.0893004	0.22661	Flower	1	2
-0.17481	-0.0911446	-0.0832545	0.214002	Flower	1	2
-0.147115	-0.087728	-0.0672328	0.184009	Flower	1	2
-0.138797	-0.0855429	-0.0613585	0.174204	Flower	1	2
-0.129949	-0.0796784	-0.0559702	0.162383	Flower	1	2
-0.121758	-0.0742717	-0.0508099	0.151404	Flower	1	2
-0.116405	-0.0709679	-0.0456684	0.143778	Flower	1	2
-0.110866	-0.0676668	-0.0405305	0.136062	Flower	1	2
-0.102795	-0.0636756	-0.0343144	0.125693	Flower	1	2
-0.0947028	-0.0603566	-0.0285002	0.115861	Flower	1	2
-0.0867152	-0.0606175	-0.0249272	0.108699	Flower	1	2
-0.0787314	-0.0597938	-0.021222	0.101115	Flower	1	2
-0.0711392	-0.0530556	-0.016963	0.0903517	Flower	1	2
-0.0637088	-0.0465987	-0.0128426	0.0799698	Flower	1	2
-0.0590598	-0.0463065	-0.0115659	0.0759349	Flower	1	2
-0.0545777	-0.0460247	-0.0103349	0.0721375	Flower	1	2
-0.0495541	-0.0441371	-0.00795473	0.0668354	Flower	1	2
-0.0445064	-0.0420579	-0.00544688	0.0614765	Flower	1	2
-0.0391995	-0.0409153	-0.00452725	0.0568433	Flower	1	2
-0.0338056	-0.040112	-0.00418175	0.0526239	Flower	1	2
-0.0295041	-0.0396091	-0.00328003	0.0494988	Flower	1	2
-0.0259953	-0.0393154	-0.00201539	0.0471754	Flower	1	2
-0.0228102	-0.0403338	-0.00250261	0.0464045	Flower	1	2
-0.0204027	-0.0427561	-0.00497376	0.047635	Flower	1	2
-0.0182535	-0.0456788	-0.00658545	0.0496297	Flower	1	2
-0.369315	-1.03273	-0.0818067	1.09983	Flower	1	3
-0.318166	-0.907084	-0.237556	0.990184	Flower	1	3
-0.292236	-0.902271	-0.33416	1.00556	Flower	1	3
-0.289833	-0.886967	-0.346689	0.995443	Flower	1	3
-0.286633	-0.852752	-0.357486	0.96806	Flower	1	3
-0.285339	-0.808872	-0.359807	0.930136	Flower	1	3
-0.279323	-0.764461	-0.364399	0.891745	Flower	1	3
-0.271456	-0.716783	-0.37296	0.852388	Flower	1	3
-0.271337	-0.672494	-0.380489	0.818929	Flower	1	3
-0.275475	-0.623434	-0.385618	0.783108	Flower	1	3
-0.281929	-0.587117	-0.382995	0.755563	Flower	1	3
-0.282422	-0.554932	-0.377653	0.72824	Flower	1	3
-0.286103	-0.510632	-0.374724	0.694995	Flower	1	3
-0.290035	-0.459972	-0.373588	0.659744	Flower	1	3
-0.297079	-0.413282	-0.369094	0.62872	Flower	1	3
-0.297539	-0.384685	-0.359068	0.604518	Flower	1	3
-0.296615	-0.352404	-0.345935	0.576056	Flower	1	3
-0.286649	-0.329255	-0.328503	0.546343	Flower	1	3
-0.280115	-0.30731	-0.314323	0.521252	Flower	1	3
-0.275971	-0.288384	-0.301188	0.500039	Flower	1	3
-0.272698	-0.245705	-0.293251	0.469821	Flower	1	3
-0.26501	-0.210121	-0.270398	0.433008	Flower	1	3
-0.256245	-0.191311	-0.252912	0.407708	Flower	1	3
-0.252693	-0.177096	-0.235543	0.388197	Flower	1	3
-0.248886	-0.156909	-0.228176	0.372329	Flower	1	3
-0.245013	-0.13483	-0.21036	0.349945	Flower	1	3
-0.232155	-0.120814	-0.193307	0.32536	Flower	1	3
-0.219841	-0.110646	-0.176772	0.303019	Flower	1	3
-0.203314	-0.0915836	-0.162396	0.275856	Flower	1	3
-0.188549	-0.0840209	-0.144303	0.25186	Flower	1	3
-0.172268	-0.0690686	-0.128428	0.2257	Flower	1	3
-0.158876	-0.0671782	-0.115077	0.207357	Flower	1	3
-0.147903	-0.0589072	-0.104622	0.190503	Flower	1	3
-0.1324	-0.059945	-0.0930312	0.172563	Flower	1	3
-0.115893	-0.0615473	-0.0813399	0.154387	Flower	1	3
-0.103671	-0.0605078	-0.0715366	0.139737	Flower	1	3
-0.0933845	-0.0500594	-0.0619652	0.122745	Flower	1	3
-0.0787275	-0.0315267	-0.0505202	0.0987129	Flower	1	3
-0.0667985	-0.0298582	-0.0384796	0.0826694	Flower	1	3
-0.0570798	-0.0432987	-0.028271	0.0770203	Flower	1	3
-0.0474607	-0.0456289	-0.0210669	0.0691254	Flower	1	3
-0.0366161	-0.0435255	-0.0131875	0.0583876	Flower	1	3
-0.0305364	-0.0286736	-0.00665557	0.042414	Flower	1	3
-0.0263917	-0.0345018	-0.0016135	0.0434684	Flower	1	3
-0.0135098	-0.022032	-0.00148415	0.0258868	Flower	1	3
-0.0004282	-0.0137451	-0.00102353	0.0137898	Flower	1	3
0.0071187	-0.00017953	-0.00191808	0.00737476	Flower	1	3
0.00499522	-0.00394368	-0.00179708	0.00661319	Flower	1	3
0.00352096	-0.00651717	-0.00252867	0.00782719	Flower	1	3
0.00206863	-0.00919294	-0.0015738	0.00955334	Flower	1	3
0.00243628	-0.0106987	-0.00161636	0.011091	Flower	1	3
0.00280332	-0.0122024	-0.0016588	0.0126297	Flower	1	3
0.00316238	-0.0136751	-0.0022614	0.014217	Flower	1	3
0.00315415	-0.0136504	-0.00282168	0.0142914	Flower	1	3
0.00386691	-0.0166097	-0.00402379	0.0175221	Flower	1	3
0.00458598	-0.0195854	-0.00466382	0.0206487	Flower	1	3
0.00530231	-0.0225568	-0.00530207	0.0237705	Flower	1	3
0.00602793	-0.0255292	-0.00538135	0.0267775	Flower	1	3
0.00675153	-0.0284934	-0.00546026	0.0297871	Flower	1	3
0.00747335	-0.0314501	-0.00553906	0.032797	Flower	1	3
0.00747335	-0.0314501	-0.00553906	0.032797	Flower	1	3
0.00747335	-0.0314501	-0.00553906	0.032797	Flower	1	3
0.00747335	-0.0314501	-0.00553906	0.032797	Flower	1	3
0.00747335	-0.0314501	-0.00553906	0.032797	Flower	1	3
0.00747335	-0.0314501	-0.00553906	0.032797	Flower	1	3
0.00747335	-0.0314501	-0.00553906	0.032797	Flower	1	3
0.00747335	-0.0314501	-0.00553906	0.032797	Flower	1	3
0.00747335	-0.0314501	-0.00553906	0.032797	Flower	1	3
0.00747335	-0.0314501	-0.00553906	0.032797	Flower	1	3
0.00747335	-0.0314501	-0.00553906	0.032797	Flower	1	3
0.00747335	-0.0314501	-0.00553906	0.032797	Flower	1	3
0.00747335	-0.0314501	-0.00553906	0.032797	Flower	1	3
0.00747335	-0.0314501	-0.00553906	0.032797	Flower	1	3
0.00747335	-0.0314501	-0.00553906	0.032797	Flower	1	3
0.00747335	-0.0314501	-0.00553906	0.032797	Flower	1	3
0.00747335	-0.0314501	-0.00553906	0.032797	Flower	1	3
0.00747335	-0.0314501	-0.00553906	0.032797	Flower	1	3
-0.00469804	-0.0381819	-0.00329733	0.0386109	Flower	1	3
-0.0273551	-0.0383775	-0.00138462	0.0471492	Flower	1	3
-0.0542208	-0.0372171	-0.00999665	0.0665203	Flower	1	3
-0.0710288	-0.0303088	-0.0223916	0.0804059	Flower	1	3
-0.0784509	-0.0227133	-0.0414808	0.091603	Flower	1	3
-0.0981542	-0.00755393	-0.056232	0.113373	Flower	1	3
-0.121284	0.0159372	-0.0782739	0.145226	Flower	1	3
-0.151585	0.0247227	-0.0991248	0.182797	Flower	1	3
-0.173672	0.0572995	-0.11379	0.215391	Flower	1	3
-0.194473	0.0670768	-0.130665	0.243705	Flower	1	3
-0.213815	0.0891931	-0.146797	0.274266	Flower	1	3
-0.23081	0.0921929	-0.170752	0.301544	Flower	1	3
-0.257259	0.109287	-0.184436	0.334877	Flower	1	3
-0.283461	0.11809	-0.197106	0.364892	Flower	1	3
-0.308544	0.133415	-0.204699	0.393575	Flower	1	3
-0.337131	0.135923	-0.220719	0.425264	Flower	1	3
-0.374957	0.136982	-0.227263	0.459353	Flower	1	3
-0.414888	0.12508	-0.230791	0.49096	Flower	1	3
-0.44703	0.122597	-0.229725	0.517339	Flower	1	3
-0.483603	0.148521	-0.240754	0.560261	Flower	1	3
-0.517148	0.159937	-0.242414	0.593116	Flower	1	3
-0.551186	0.174901	-0.238377	0.625476	Flower	1	3
-0.574623	0.17999	-0.227801	0.643802	Flower	1	3
-0.607275	0.185107	-0.222667	0.672777	Flower	1	3
-0.644011	0.218526	-0.212023	0.71236	Flower	1	3
-0.6819	0.213811	-0.200567	0.742247	Flower	1	3
-0.71474	0.244782	-0.192293	0.779582	Flower	1	3
-0.748919	0.232921	-0.191407	0.807322	Flower	1	3
-0.785537	0.262777	-0.183997	0.848514	Flower	1	3
-0.815326	0.260974	-0.173193	0.873419	Flower	1	3
-0.843894	0.291259	-0.159651	0.906905	Flower	1	3
-0.877618	0.291537	-0.151638	0.937124	Flower	1	3
-0.922567	0.273298	-0.136063	0.971769	Flower	1	3
-0.969952	0.27926	-0.120011	1.01646	Flower	1	3
-1.00892	0.295223	-0.102519	1.05621	Flower	1	3
-1.03349	0.328846	-0.0926104	1.0885	Flower	1	3
-1.06051	0.313675	-0.0850077	1.10919	Flower	1	3
-1.08838	0.298407	-0.0698849	1.13071	Flower	1	3
-1.12244	0.280058	-0.0547202	1.15814	Flower	1	3
-1.14398	0.267664	-0.04116	1.1756	Flower	1	3
-1.17471	0.263717	-0.0375018	1.20454	Flower	1	3
-1.21596	0.275557	-0.0355444	1.2473	Flower	1	3
-1.27085	0.289314	-0.033326	1.3038	Flower	1	3
-1.31286	0.28917	-0.027028	1.3446	Flower	1	3
-1.3449	0.277488	-0.0149264	1.37331	Flower	1	3
-1.37766	0.283144	-0.00104797	1.40645	Flower	1	3
-0.290581	-0.891727	-0.342792	0.998559	Flower	1	3
-0.281275	-0.778872	-0.362909	0.904135	Flower	1	3
-0.272589	-0.657653	-0.382041	0.807941	Flower	1	3
-0.280632	-0.594417	-0.383522	0.761035	Flower	1	3
-0.285644	-0.516147	-0.375089	0.699066	Flower	1	3
-0.289874	-0.462049	-0.373635	0.661149	Flower	1	3
-0.297123	-0.410551	-0.368136	0.626386	Flower	1	3
-0.295962	-0.350888	-0.344793	0.574107	Flower	1	3
-0.28659	-0.329058	-0.328375	0.546116	Flower	1	3
-0.279912	-0.306383	-0.313679	0.520208	Flower	1	3
-0.272398	-0.244317	-0.29236	0.468365	Flower	1	3
-0.266659	-0.217754	-0.2753	0.44081	Flower	1	3
-0.259992	-0.199352	-0.260388	0.418496	Flower	1	3
-0.250616	-0.166084	-0.231525	0.379468	Flower	1	3
-0.248051	-0.152151	-0.224337	0.367432	Flower	1	3
-0.245456	-0.137358	-0.2124	0.352462	Flower	1	3
-0.237356	-0.126483	-0.200205	0.335288	Flower	1	3
-0.227734	-0.117164	-0.187371	0.317329	Flower	1	3
-0.201557	-0.0906836	-0.160243	0.272995	Flower	1	3
-0.193436	-0.0865241	-0.150292	0.259791	Flower	1	3
-0.184984	-0.0807463	-0.140826	0.246112	Flower	1	3
-0.175703	-0.0722235	-0.131777	0.231199	Flower	1	3
-0.16746	-0.0683899	-0.123635	0.219102	Flower	1	3
-0.14905	-0.0597715	-0.105715	0.192261	Flower	1	3
-0.141462	-0.0593384	-0.0998063	0.183013	Flower	1	3
-0.133555	-0.0598677	-0.0938947	0.173888	Flower	1	3
-0.1246	-0.0607021	-0.087507	0.163913	Flower	1	3
-0.11574	-0.0615343	-0.0812173	0.154203	Flower	1	3
-0.109385	-0.0609937	-0.0761196	0.146559	Flower	1	3
-0.102483	-0.059301	-0.0704311	0.137768	Flower	1	3
-0.0857775	-0.0404409	-0.0560252	0.110146	Flower	1	3
-0.0792332	-0.0321661	-0.050915	0.0995233	Flower	1	3
-0.0734906	-0.0307942	-0.0452344	0.0916259	Flower	1	3
-0.0679615	-0.0300209	-0.0396535	0.0842165	Flower	1	3
-0.0630179	-0.0350866	-0.0345084	0.0799572	Flower	1	3
-0.0585813	-0.0412222	-0.0298482	0.0776012	Flower	1	3
-0.0540113	-0.044042	-0.0259729	0.0743741	Flower	1	3
-0.049524	-0.0451291	-0.0226122	0.0707147	Flower	1	3
-0.0447983	-0.0451125	-0.0191325	0.0663934	Flower	1	3
-0.0397014	-0.0441239	-0.0154292	0.0613284	Flower	1	3
-0.0355886	-0.0410155	-0.0120836	0.0556312	Flower	1	3
-0.0328315	-0.0342802	-0.00912138	0.0483347	Flower	1	3
-0.0301821	-0.029172	-0.00622447	0.0424347	Flower	1	3
-0.0282465	-0.0318937	-0.00386983	0.0427791	Flower	1	3
-0.0259344	-0.0340591	-0.00160891	0.0428393	Flower	1	3
-0.447442	-0.771548	0.167171	0.907434	Flower	2	1
-0.436857	-0.732754	0.160769	0.868113	Flower	2	1
-0.422479	-0.682652	0.153344	0.817323	Flower	2	1
-0.40261	-0.625402	0.146083	0.757999	Flower	2	1
-0.387996	-0.573107	0.141075	0.706325	Flower	2	1
-0.375604	-0.528421	0.136482	0.662522	Flower	2	1
-0.364792	-0.482101	0.133326	0.619088	Flower	2	1
-0.358177	-0.436775	0.132123	0.580103	Flower	2	1
-0.350491	-0.389753	0.134526	0.541155	Flower	2	1
-0.345929	-0.349576	0.137965	0.510788	Flower	2	1
-0.340035	-0.302733	0.141057	0.476621	Flower	2	1
-0.336197	-0.262121	0.143434	0.449789	Flower	2	1
-0.335421	-0.214981	0.144097	0.42366	Flower	2	1
-0.335209	-0.181669	0.146642	0.408501	Flower	2	1
-0.333438	-0.134914	0.150579	0.389944	Flower	2	1
-0.328058	-0.084128	0.157116	0.373343	Flower	2	1
-0.326898	-0.0340599	0.161992	0.36642	Flower	2	1
-0.332156	0.009606	0.164765	0.370901	Flower	2	1
-0.337816	0.0375014	0.169787	0.379939	Flower	2	1
-0.342513	0.0697312	0.175381	0.39107	Flower	2	1
-0.346794	0.11032	0.181701	0.406757	Flower	2	1
-0.353422	0.151205	0.188701	0.428227	Flower	2	1
-0.359567	0.187546	0.196527	0.45065	Flower	2	1
-0.362412	0.207407	0.202526	0.464087	Flower	2	1
-0.366818	0.240972	0.209693	0.486409	Flower	2	1
-0.370288	0.272881	0.218506	0.509237	Flower	2	1
-0.373819	0.308714	0.235416	0.538949	Flower	2	1
-0.375373	0.329621	0.246792	0.557191	Flower	2	1
-0.371293	0.362827	0.256247	0.578934	Flower	2	1
-0.367314	0.399779	0.264772	0.604026	Flower	2	1
-0.362116	0.43827	0.279966	0.633711	Flower	2	1
-0.359939	0.468886	0.296545	0.661324	Flower	2	1
-0.353457	0.481434	0.309051	0.672475	Flower	2	1
-0.342484	0.497177	0.316187	0.681509	Flower	2	1
-0.333236	0.497867	0.319493	0.678965	Flower	2	1
-0.323892	0.503045	0.324953	0.680848	Flower	2	1
-0.311566	0.485151	0.326875	0.662791	Flower	2	1
-0.2964	0.475251	0.328203	0.649179	Flower	2	1
-0.278534	0.458437	0.323309	0.626319	Flower	2	1
-0.269358	0.456	0.321837	0.619733	Flower	2	1
-0.257109	0.440648	0.322126	0.603358	Flower	2	1
-0.249934	0.42837	0.324098	0.592459	Flower	2	1
-0.239728	0.408241	0.319919	0.571383	Flower	2	1
-0.233126	0.383396	0.315733	0.54866	Flower	2	1
-0.226395	0.357519	0.308517	0.523696	Flower	2	1
-0.219436	0.335476	0.306076	0.50436	Flower	2	1
-0.211531	0.30941	0.299827	0.479975	Flower	2	1
-0.202757	0.284095	0.295282	0.457178	Flower	2	1
-0.196927	0.252329	0.287113	0.429981	Flower	2	1
-0.192804	0.224297	0.281972	0.408645	Flower	2	1
-0.191199	0.192901	0.275185	0.386646	Flower	2	1
-0.18953	0.164906	0.269859	0.3687	Flower	2	1
-0.189063	0.139765	0.258515	0.349441	Flower	2	1
-0.188895	0.110604	0.246064	0.329336	Flower	2	1
-0.188447	0.0812648	0.233127	0.310587	Flower	2	1
-0.190464	0.0526586	0.221632	0.296935	Flower	2	1
-0.195965	0.0225004	0.208063	0.286703	Flower	2	1
-0.203163	-0.00904024	0.191108	0.279068	Flower	2	1
-0.210181	-0.0435523	0.176697	0.278019	Flower	2	1
-0.218485	-0.0825342	0.167147	0.287203	Flower	2	1
-0.228234	-0.130965	0.1592	0.30755	Flower	2	1
-0.239053	-0.178718	0.152384	0.335123	Flower	2	1
-0.246806	-0.223047	0.146163	0.363355	Flower	2	1
-0.255159	-0.259739	0.142406	0.390961	Flower	2	1
-0.264737	-0.298072	0.137219	0.421618	Flower	2	1
-0.270263	-0.324285	0.135948	0.443492	Flower	2	1
-0.272458	-0.347176	0.136595	0.461977	Flower	2	1
-0.267141	-0.363409	0.136386	0.471202	Flower	2	1
-0.263886	-0.385633	0.13215	0.485605	Flower	2	1
-0.259435	-0.407188	0.127084	0.499258	Flower	2	1
-0.254633	-0.429889	0.125579	0.515183	Flower	2	1
-0.24713	-0.450059	0.121136	0.527542	Flower	2	1
-0.23688	-0.465565	0.114222	0.534705	Flower	2	1
-0.225522	-0.475219	0.102235	0.53586	Flower	2	1
-0.210858	-0.475893	0.0924343	0.528659	Flower	2	1
-0.198882	-0.47604	0.0845571	0.522798	Flower	2	1
-0.186693	-0.47173	0.0761376	0.513011	Flower	2	1
-0.175821	-0.469851	0.0690584	0.506401	Flower	2	1
-0.159182	-0.464169	0.0602998	0.494397	Flower	2	1
-0.143787	-0.457697	0.0554557	0.482945	Flower	2	1
-0.12998	-0.447649	0.0482478	0.468628	Flower	2	1
-0.118059	-0.431053	0.0424131	0.448936	Flower	2	1
-0.108899	-0.41785	0.038172	0.433492	Flower	2	1
-0.101226	-0.402442	0.0393447	0.416838	Flower	2	1
-0.0984517	-0.392357	0.0413373	0.406627	Flower	2	1
-0.0993256	-0.377919	0.0425766	0.393067	Flower	2	1
-0.101969	-0.3579	0.0378516	0.374063	Flower	2	1
-0.105518	-0.332919	0.0343689	0.350928	Flower	2	1
-0.110576	-0.301888	0.0289878	0.322806	Flower	2	1
-0.121163	-0.277889	0.0255798	0.304232	Flower	2	1
-0.128409	-0.258967	0.0232809	0.289991	Flower	2	1
-0.133746	-0.242826	0.0217397	0.278074	Flower	2	1
-0.135896	-0.22727	0.0210943	0.265639	Flower	2	1
-0.141965	-0.205869	0.014911	0.250516	Flower	2	1
-0.147299	-0.188147	0.0101186	0.239162	Flower	2	1
-0.153244	-0.162149	0.00683594	0.22321	Flower	2	1
-0.161511	-0.141313	0.0089702	0.214792	Flower	2	1
-0.167742	-0.11733	0.0125303	0.205087	Flower	2	1
-0.169126	-0.102198	0.0160492	0.198256	Flower	2	1
-0.166965	-0.0860006	0.018154	0.188687	Flower	2	1
-0.162608	-0.0779738	0.0175417	0.181187	Flower	2	1
-0.160072	-0.0738628	0.0171201	0.177121	Flower	2	1
-0.155076	-0.0681342	0.0149197	0.170039	Flower	2	1
-0.150331	-0.0580428	0.0177242	0.162119	Flower	2	1
-0.142015	-0.0508044	0.0221603	0.152448	Flower	2	1
-0.133306	-0.0515534	0.0289197	0.145824	Flower	2	1
-0.120877	-0.0497015	0.0333788	0.134891	Flower	2	1
-0.111297	-0.0519105	0.034759	0.127632	Flower	2	1
-0.106134	-0.0547961	0.0380443	0.125357	Flower	2	1
-0.102949	-0.0667459	0.0413444	0.129471	Flower	2	1
-0.0988122	-0.0765185	0.0454314	0.132977	Flower	2	1
-0.0924689	-0.0865518	0.0479887	0.135442	Flower	2	1
-0.0905054	-0.104723	0.0507326	0.147418	Flower	2	1
-0.0919671	-0.12604	0.053787	0.165036	Flower	2	1
-0.0904593	-0.150088	0.0500116	0.182237	Flower	2	1
-0.0911747	-0.168948	0.0475067	0.197771	Flower	2	1
-0.0866464	-0.187801	0.043891	0.211431	Flower	2	1
-0.0864648	-0.21415	0.0478016	0.235842	Flower	2	1
-0.0815966	-0.237908	0.0435461	0.255254	Flower	2	1
-0.0797697	-0.254461	0.0396607	0.269605	Flower	2	1
-0.0760273	-0.266247	0.0341188	0.278983	Flower	2	1
-0.0714589	-0.293908	0.0335431	0.304324	Flower	2	1
-0.0641155	-0.326864	0.0345751	0.334883	Flower	2	1
-0.0565345	-0.353201	0.030767	0.359018	Flower	2	1
-0.0483711	-0.362322	0.0252247	0.366406	Flower	2	1
-0.0399084	-0.37768	0.0147577	0.380069	Flower	2	1
-0.025288	-0.406124	0.0107665	0.407053	Flower	2	1
-0.00836992	-0.435393	0.00436044	0.435495	Flower	2	1
0.00970352	-0.453021	-0.00030493	0.453125	Flower	2	1
0.0233345	-0.466542	-0.00709247	0.467179	Flower	2	1
0.0385026	-0.495254	-0.00564217	0.496781	Flower	2	1
0.052438	-0.525103	-0.00585884	0.527748	Flower	2	1
0.067269	-0.552073	-0.00912821	0.556231	Flower	2	1
0.0780984	-0.57055	-0.0194173	0.576198	Flower	2	1
-0.423248	-0.685333	0.153742	0.820035	Flower	2	1
-0.366738	-0.490439	0.133894	0.626861	Flower	2	1
-0.340742	-0.308354	0.140686	0.480604	Flower	2	1
-0.332846	-0.129327	0.151298	0.387819	Flower	2	1
-0.339413	0.0484596	0.171689	0.383441	Flower	2	1
-0.360827	0.196345	0.199185	0.456533	Flower	2	1
-0.368194	0.253624	0.213187	0.495319	Flower	2	1
-0.374829	0.322304	0.24281	0.550757	Flower	2	1
-0.361696	0.444179	0.283166	0.638985	Flower	2	1
-0.354429	0.479552	0.307175	0.670781	Flower	2	1
-0.331587	0.498781	0.320457	0.679282	Flower	2	1
-0.317852	0.494277	0.325894	0.671972	Flower	2	1
-0.274038	0.457243	0.322588	0.623082	Flower	2	1
-0.25553	0.437947	0.32256	0.600948	Flower	2	1
-0.236757	0.397061	0.318036	0.561122	Flower	2	1
-0.229357	0.368905	0.311692	0.534647	Flower	2	1
-0.220758	0.339665	0.30654	0.508009	Flower	2	1
-0.204249	0.288399	0.296055	0.46102	Flower	2	1
-0.196117	0.24682	0.286103	0.425719	Flower	2	1
-0.190265	0.177224	0.272202	0.376435	Flower	2	1
-0.189094	0.141449	0.259275	0.350696	Flower	2	1
-0.18845	0.0814702	0.233217	0.310711	Flower	2	1
-0.200356	0.00326061	0.19772	0.281507	Flower	2	1
-0.211535	-0.0499063	0.17514	0.279126	Flower	2	1
-0.232524	-0.149899	0.156497	0.31785	Flower	2	1
-0.259278	-0.276222	0.140175	0.403947	Flower	2	1
-0.270277	-0.324434	0.135952	0.44361	Flower	2	1
-0.266718	-0.366298	0.135836	0.473037	Flower	2	1
-0.262671	-0.391517	0.130767	0.489266	Flower	2	1
-0.256715	-0.420048	0.126231	0.50821	Flower	2	1
-0.242963	-0.456362	0.118325	0.530376	Flower	2	1
-0.230713	-0.470807	0.107713	0.535248	Flower	2	1
-0.199403	-0.476034	0.0848998	0.523046	Flower	2	1
-0.185823	-0.47158	0.0755713	0.512473	Flower	2	1
-0.171553	-0.468394	0.0668118	0.503276	Flower	2	1
-0.14692	-0.459014	0.0564415	0.485247	Flower	2	1
-0.131637	-0.448854	0.0491128	0.47033	Flower	2	1
-0.108722	-0.417496	0.0381989	0.433108	Flower	2	1
-0.101253	-0.402495	0.0393406	0.416896	Flower	2	1
-0.0985566	-0.390624	0.041486	0.404996	Flower	2	1
-0.102098	-0.356988	0.0377245	0.373213	Flower	2	1
-0.105258	-0.334755	0.0346249	0.352617	Flower	2	1
-0.110751	-0.301492	0.0289316	0.32249	Flower	2	1
-0.128569	-0.258483	0.0232347	0.289626	Flower	2	1
-0.133175	-0.244553	0.0219046	0.279323	Flower	2	1
-0.13646	-0.22528	0.0205193	0.264184	Flower	2	1
-0.148963	-0.180868	0.00919942	0.234495	Flower	2	1
-0.15517	-0.157294	0.00733322	0.221072	Flower	2	1
-0.16419	-0.131	0.010501	0.210309	Flower	2	1
-0.168384	-0.0966425	0.0167711	0.19487	Flower	2	1
-0.165775	-0.0838093	0.0179869	0.186625	Flower	2	1
-0.16172	-0.076535	0.0173942	0.17976	Flower	2	1
-0.153638	-0.0650765	0.0157695	0.167596	Flower	2	1
-0.148311	-0.0562838	0.0188021	0.159742	Flower	2	1
-0.13807	-0.0511437	0.0252223	0.149383	Flower	2	1
-0.118865	-0.0501654	0.0336686	0.133338	Flower	2	1
-0.110161	-0.0525453	0.0354818	0.127104	Flower	2	1
-0.099834	-0.0741047	0.0444219	0.132029	Flower	2	1
-0.0938644	-0.0843445	0.0474261	0.13481	Flower	2	1
-0.0906413	-0.106706	0.0510167	0.149012	Flower	2	1
-0.0905713	-0.15304	0.0496196	0.184625	Flower	2	1
-0.0889559	-0.178186	0.045735	0.204341	Flower	2	1
-0.0813719	-0.239944	0.0430682	0.257001	Flower	2	1
-0.0778611	-0.260472	0.0368343	0.274344	Flower	2	1
-0.558721	-0.511184	-0.0150611	0.757433	Flower	2	2
-0.543421	-0.477646	-0.022383	0.723846	Flower	2	2
-0.530342	-0.431343	-0.0307282	0.684298	Flower	2	2
-0.516278	-0.376172	-0.037249	0.639871	Flower	2	2
-0.503196	-0.335949	-0.0394086	0.606318	Flower	2	2
-0.485465	-0.286127	-0.0416838	0.565051	Flower	2	2
-0.462705	-0.244971	-0.0431091	0.525324	Flower	2	2
-0.444564	-0.193899	-0.044315	0.48703	Flower	2	2
-0.422432	-0.161975	-0.0425867	0.454421	Flower	2	2
-0.403123	-0.115619	-0.0407901	0.421354	Flower	2	2
-0.38448	-0.0953245	-0.0351914	0.397681	Flower	2	2
-0.360901	-0.0521271	-0.0316856	0.366021	Flower	2	2
-0.341326	-0.044404	-0.0247034	0.345087	Flower	2	2
-0.316238	-0.0172599	-0.0222113	0.317487	Flower	2	2
-0.298779	-0.037748	-0.0154218	0.301549	Flower	2	2
-0.278403	-0.0239117	-0.0125281	0.279709	Flower	2	2
-0.262862	-0.00897407	-0.00723863	0.263115	Flower	2	2
-0.248883	0.0250705	-0.00806004	0.250272	Flower	2	2
-0.232537	0.0385698	-0.009624	0.23591	Flower	2	2
-0.209617	0.0474967	-0.0127229	0.215307	Flower	2	2
-0.188262	0.0346583	-0.00976342	0.191674	Flower	2	2
-0.170766	0.0185546	-0.00630528	0.171887	Flower	2	2
-0.161408	-0.00501024	-0.00369453	0.161528	Flower	2	2
-0.144917	0.00107348	-0.00307041	0.144954	Flower	2	2
-0.132407	-0.00207317	-0.00388348	0.13248	Flower	2	2
-0.113124	-0.00070321	-0.00022209	0.113126	Flower	2	2
-0.100698	-0.0186671	0.00043833	0.102414	Flower	2	2
-0.0799716	-0.00787627	0.00445569	0.0804819	Flower	2	2
-0.0664384	-0.0161109	0.00234342	0.0684041	Flower	2	2
-0.0547392	-0.00479436	0.00765073	0.0554789	Flower	2	2
-0.0491253	-0.00480592	0.00817573	0.0500324	Flower	2	2
-0.0452744	0.00988043	0.00804234	0.0470327	Flower	2	2
-0.0436082	0.0109291	0.00264943	0.0450349	Flower	2	2
-0.0381535	0.019372	-0.00019652	0.0427902	Flower	2	2
-0.0371208	0.0118588	0.00106281	0.0389835	Flower	2	2
-0.0354045	0.00563038	0.00128269	0.0358723	Flower	2	2
-0.0335188	-0.00508177	0.0050447	0.0342751	Flower	2	2
-0.0290419	-0.00145924	0.00452191	0.029428	Flower	2	2
-0.0262011	-0.00777661	0.00689054	0.0281861	Flower	2	2
-0.0272296	-0.0168071	0.0066306	0.0326786	Flower	2	2
-0.0267702	-0.0224906	0.0055449	0.0354008	Flower	2	2
-0.0256857	-0.0181775	0.0060336	0.0320403	Flower	2	2
-0.0246811	-0.0142734	0.00485081	0.0289209	Flower	2	2
-0.0250015	-0.0128353	0.00785321	0.0291804	Flower	2	2
-0.0250015	-0.0128353	0.00785321	0.0291804	Flower	2	2
-0.0250015	-0.0128353	0.00785321	0.0291804	Flower	2	2
-0.0250015	-0.0128353	0.00785321	0.0291804	Flower	2	2
-0.0250015	-0.0128353	0.00785321	0.0291804	Flower	2	2
-0.0250015	-0.0128353	0.00785321	0.0291804	Flower	2	2
-0.0250015	-0.0128353	0.00785321	0.0291804	Flower	2	2
-0.0250015	-0.0128353	0.00785321	0.0291804	Flower	2	2
-0.0250015	-0.0128353	0.00785321	0.0291804	Flower	2	2
-0.0250015	-0.0128353	0.00785321	0.0291804	Flower	2	2
-0.0250015	-0.0128353	0.00785321	0.0291804	Flower	2	2
-0.0257108	-0.0141137	0.00844306	0.0305209	Flower	2	2
-0.0264196	-0.015394	0.00903261	0.0318835	Flower	2	2
-0.0271279	-0.0166758	0.00962186	0.0332654	Flower	2	2
-0.0271279	-0.0166758	0.00962186	0.0332654	Flower	2	2
-0.0279032	-0.0181563	0.00980377	0.0347038	Flower	2	2
-0.0329398	-0.0276412	0.0118281	0.0445978	Flower	2	2
-0.032763	-0.0271814	0.0126303	0.0444046	Flower	2	2
-0.0480862	-0.0243589	0.0068481	0.0543372	Flower	2	2
-0.0565682	-0.0196444	-0.0039069	0.0600093	Flower	2	2
-0.0735521	-0.0366974	-0.0146365	0.0834916	Flower	2	2
-0.0818241	-0.0621293	-0.0226944	0.105215	Flower	2	2
-0.0949086	-0.0883125	-0.0309182	0.133277	Flower	2	2
-0.11155	-0.105757	-0.0410432	0.159099	Flower	2	2
-0.12732	-0.122104	-0.0536999	0.1844	Flower	2	2
-0.144815	-0.141967	-0.0665072	0.213423	Flower	2	2
-0.160162	-0.166923	-0.0812017	0.245171	Flower	2	2
-0.176391	-0.185201	-0.0926338	0.272019	Flower	2	2
-0.197755	-0.208354	-0.103961	0.305493	Flower	2	2
-0.21896	-0.236716	-0.111266	0.341113	Flower	2	2
-0.239734	-0.267058	-0.119742	0.378326	Flower	2	2
-0.26229	-0.295775	-0.125377	0.414727	Flower	2	2
-0.288879	-0.323567	-0.133329	0.453788	Flower	2	2
-0.320454	-0.368317	-0.132472	0.505862	Flower	2	2
-0.348467	-0.400504	-0.136853	0.548235	Flower	2	2
-0.374299	-0.433608	-0.135857	0.588704	Flower	2	2
-0.397034	-0.456961	-0.13774	0.620824	Flower	2	2
-0.424828	-0.496766	-0.13177	0.666797	Flower	2	2
-0.455299	-0.53743	-0.125838	0.715516	Flower	2	2
-0.483987	-0.57871	-0.118225	0.763627	Flower	2	2
-0.515111	-0.613454	-0.10552	0.80796	Flower	2	2
-0.539803	-0.639786	-0.0978848	0.842789	Flower	2	2
-0.564566	-0.650567	-0.0960945	0.866722	Flower	2	2
-0.580173	-0.647978	-0.10119	0.875622	Flower	2	2
-0.531369	-0.434978	-0.0300731	0.687359	Flower	2	2
-0.50941	-0.355055	-0.0383828	0.622122	Flower	2	2
-0.471092	-0.260137	-0.0425839	0.539826	Flower	2	2
-0.448954	-0.206258	-0.0440232	0.496025	Flower	2	2
-0.402097	-0.114503	-0.0404822	0.420038	Flower	2	2
-0.38224	-0.0912208	-0.0348584	0.394517	Flower	2	2
-0.354344	-0.0495399	-0.0293465	0.358991	Flower	2	2
-0.315104	-0.0185917	-0.0217699	0.316401	Flower	2	2
-0.299102	-0.037369	-0.0155474	0.301828	Flower	2	2
-0.278852	-0.0242161	-0.0125917	0.280184	Flower	2	2
-0.254223	0.0120655	-0.00774626	0.254627	Flower	2	2
-0.242704	0.0301733	-0.00865122	0.244725	Flower	2	2
-0.226543	0.0409042	-0.0104344	0.230443	Flower	2	2
-0.188368	0.0347225	-0.00977822	0.191791	Flower	2	2
-0.17675	0.0240621	-0.00748796	0.178537	Flower	2	2
-0.167196	0.0095646	-0.00530928	0.167554	Flower	2	2
-0.157978	-0.00374483	-0.00356471	0.158063	Flower	2	2
-0.13439	-0.00157443	-0.00375461	0.134451	Flower	2	2
-0.123055	-0.00140874	-0.00210771	0.123081	Flower	2	2
-0.111533	-0.00300259	-0.000137556	0.111574	Flower	2	2
-0.102997	-0.0153438	0.000316152	0.104134	Flower	2	2
-0.0778333	-0.00917734	0.00412195	0.0784808	Flower	2	2
-0.0703427	-0.0137352	0.00295281	0.071732	Flower	2	2
-0.0632621	-0.0130385	0.00378436	0.0647025	Flower	2	2
-0.0566345	-0.00662764	0.00679095	0.057424	Flower	2	2
-0.0525217	-0.00479893	0.00785811	0.0533227	Flower	2	2
-0.0495295	-0.00480509	0.00813793	0.0504231	Flower	2	2
-0.0472961	0.0021701	0.00811237	0.0480359	Flower	2	2
-0.0451552	0.00995541	0.00765675	0.0468693	Flower	2	2
-0.481934	-0.759422	0.0567821	0.901225	Flower	2	3
-0.453554	-0.739692	0.0465184	0.868918	Flower	2	3
-0.424413	-0.725778	0.0294391	0.841277	Flower	2	3
-0.403268	-0.70204	0.0101467	0.809685	Flower	2	3
-0.379419	-0.678224	-0.00431949	0.777152	Flower	2	3
-0.359862	-0.641099	-0.0128902	0.735306	Flower	2	3
-0.333079	-0.612575	-0.0205964	0.697577	Flower	2	3
-0.313337	-0.582082	-0.0312703	0.661799	Flower	2	3
-0.29783	-0.552414	-0.0367511	0.628661	Flower	2	3
-0.287259	-0.523627	-0.042333	0.598744	Flower	2	3
-0.275949	-0.494166	-0.045713	0.567836	Flower	2	3
-0.264413	-0.462116	-0.0514341	0.534894	Flower	2	3
-0.254871	-0.423265	-0.0530365	0.496916	Flower	2	3
-0.245979	-0.388232	-0.0545593	0.462824	Flower	2	3
-0.234969	-0.357393	-0.0534667	0.431044	Flower	2	3
-0.224237	-0.334391	-0.0484178	0.405517	Flower	2	3
-0.216576	-0.303704	-0.0454957	0.375781	Flower	2	3
-0.208601	-0.279525	-0.0428735	0.351407	Flower	2	3
-0.195895	-0.255824	-0.0397308	0.324652	Flower	2	3
-0.183347	-0.234876	-0.0364051	0.300181	Flower	2	3
-0.171987	-0.212491	-0.03245	0.275291	Flower	2	3
-0.168477	-0.188791	-0.034117	0.255324	Flower	2	3
-0.15864	-0.175155	-0.0330179	0.238613	Flower	2	3
-0.151189	-0.160258	-0.0316145	0.222576	Flower	2	3
-0.133458	-0.16385	-0.022025	0.212469	Flower	2	3
-0.122173	-0.15876	-0.0161316	0.200975	Flower	2	3
-0.105496	-0.134725	-0.0120519	0.171539	Flower	2	3
-0.10186	-0.0969443	-0.0174583	0.141698	Flower	2	3
-0.0892589	-0.0767976	-0.0138181	0.118558	Flower	2	3
-0.0829378	-0.0756986	-0.0121788	0.112948	Flower	2	3
-0.0733309	-0.0661347	-0.00483334	0.0988665	Flower	2	3
-0.0635611	-0.0652716	-0.0009889	0.0911119	Flower	2	3
-0.0547253	-0.07286	0.00123322	0.0911315	Flower	2	3
-0.0394186	-0.068428	0.00463217	0.0791055	Flower	2	3
-0.0324172	-0.0663496	0.0044766	0.073981	Flower	2	3
-0.0262195	-0.0571382	0.00406551	0.0629981	Flower	2	3
-0.0173749	-0.0496759	0.00083095	0.0526334	Flower	2	3
-0.0129428	-0.0415674	0.00087636	0.0435446	Flower	2	3
-0.00273299	-0.0295877	0.00091481	0.0297278	Flower	2	3
3.851e-05	-0.033384	-0.00290203	0.0335099	Flower	2	3
0.0136237	-0.0175896	-0.00976759	0.0242982	Flower	2	3
0.0147195	-0.0178099	-0.0116422	0.0258727	Flower	2	3
0.0114255	-0.0215744	-0.00817788	0.0257463	Flower	2	3
0.00271607	-0.0262576	-0.00609029	0.0270912	Flower	2	3
0.00467539	-0.0160893	-0.00663418	0.0180205	Flower	2	3
0.00350154	-0.0204272	-0.00666225	0.0217697	Flower	2	3
0.00278259	-0.0262063	-0.00521565	0.0268647	Flower	2	3
0.00336957	-0.029456	-0.00831253	0.0307914	Flower	2	3
0.0108292	-0.0291801	-0.0111459	0.0330602	Flower	2	3
0.0100511	-0.0261849	-0.0125013	0.0307076	Flower	2	3
0.00494266	-0.0354328	-0.00674707	0.0364065	Flower	2	3
0.00153864	-0.0261799	-0.00750214	0.027277	Flower	2	3
0.00722719	-0.0269089	-0.00671524	0.0286603	Flower	2	3
0.00723267	-0.0269012	-0.00628895	0.0285576	Flower	2	3
0.00465381	-0.0381255	-0.00313705	0.0385364	Flower	2	3
0.00346709	-0.0380596	-0.00426412	0.0384543	Flower	2	3
0.00453937	-0.0383111	-0.00499082	0.0389006	Flower	2	3
0.00113011	-0.0422983	-0.00371743	0.0424764	Flower	2	3
-0.00954258	-0.0550346	0.00207805	0.0558945	Flower	2	3
-0.0190077	-0.0764805	0.00696128	0.079114	Flower	2	3
-0.0298239	-0.0831486	0.00958609	0.0888541	Flower	2	3
-0.046582	-0.0816678	0.0048598	0.0941442	Flower	2	3
-0.0686758	-0.0600228	-0.00845272	0.0915999	Flower	2	3
-0.0941403	-0.0368716	-0.0248278	0.104107	Flower	2	3
-0.118332	-0.0156906	-0.0354483	0.12452	Flower	2	3
-0.139037	-0.0105466	-0.0467542	0.147066	Flower	2	3
-0.158814	-0.0147381	-0.0614792	0.170935	Flower	2	3
-0.168881	-0.0224452	-0.085466	0.190602	Flower	2	3
-0.1919	-0.014209	-0.110157	0.221726	Flower	2	3
-0.212687	-0.0119877	-0.130267	0.249698	Flower	2	3
-0.24418	0.00879348	-0.151883	0.287697	Flower	2	3
-0.273245	0.019284	-0.169035	0.321881	Flower	2	3
-0.297686	0.033475	-0.181335	0.350172	Flower	2	3
-0.320248	0.0366733	-0.191606	0.374989	Flower	2	3
-0.338559	0.049724	-0.200927	0.39682	Flower	2	3
-0.371599	0.078717	-0.212142	0.435071	Flower	2	3
-0.400431	0.0971767	-0.21732	0.46585	Flower	2	3
-0.429395	0.108588	-0.223283	0.496011	Flower	2	3
-0.463423	0.129033	-0.235351	0.535538	Flower	2	3
-0.491589	0.14046	-0.234689	0.562555	Flower	2	3
-0.522691	0.159398	-0.235911	0.595204	Flower	2	3
-0.550374	0.171189	-0.232684	0.621578	Flower	2	3
-0.585282	0.20448	-0.232612	0.662175	Flower	2	3
-0.612141	0.219896	-0.22123	0.687033	Flower	2	3
-0.624183	0.216654	-0.212366	0.694005	Flower	2	3
-0.64003	0.214852	-0.204253	0.70535	Flower	2	3
-0.650465	0.21187	-0.191944	0.710519	Flower	2	3
-0.66213	0.226809	-0.167141	0.71958	Flower	2	3
-0.676429	0.238872	-0.154695	0.733858	Flower	2	3
-0.689595	0.259335	-0.144678	0.750818	Flower	2	3
-0.695398	0.265002	-0.139741	0.757187	Flower	2	3
-0.693798	0.277491	-0.127968	0.758112	Flower	2	3
-0.68684	0.316914	-0.117375	0.76548	Flower	2	3
-0.682713	0.368081	-0.111966	0.783656	Flower	2	3
-0.66468	0.401626	-0.0998613	0.782991	Flower	2	3
-0.64991	0.416492	-0.0951848	0.777759	Flower	2	3
-0.636339	0.44291	-0.0965273	0.78129	Flower	2	3
-0.623178	0.449486	-0.105118	0.775525	Flower	2	3
-0.585244	0.406873	-0.103477	0.720252	Flower	2	3
-0.545386	0.360241	-0.0951704	0.660513	Flower	2	3
-0.51192	0.342326	-0.0931107	0.622831	Flower	2	3
-0.500503	0.366992	-0.0933104	0.627609	Flower	2	3
-0.470797	0.366657	-0.0884111	0.603245	Flower	2	3
-0.449358	0.381991	-0.0870862	0.596174	Flower	2	3
-0.43044	0.385621	-0.0872481	0.584461	Flower	2	3
-0.419067	0.385617	-0.0919126	0.576859	Flower	2	3
-0.395967	0.345813	-0.0832146	0.53226	Flower	2	3
-0.370009	0.333831	-0.0812842	0.504932	Flower	2	3
-0.346946	0.328965	-0.0774465	0.484342	Flower	2	3
-0.327303	0.340159	-0.0768873	0.478275	Flower	2	3
-0.306562	0.325917	-0.0711858	0.453067	Flower	2	3
-0.29174	0.307103	-0.0691599	0.429194	Flower	2	3
-0.279566	0.296002	-0.0668077	0.412599	Flower	2	3
-0.274088	0.273008	-0.0604125	0.391545	Flower	2	3
-0.265939	0.254371	-0.0525359	0.371737	Flower	2	3
-0.259379	0.228821	-0.043859	0.348654	Flower	2	3
-0.250536	0.20364	-0.0396423	0.325283	Flower	2	3
-0.245595	0.175288	-0.0332416	0.303559	Flower	2	3
-0.240386	0.142476	-0.029279	0.280967	Flower	2	3
-0.238223	0.112231	-0.0224878	0.264295	Flower	2	3
-0.237779	0.0907277	-0.0173118	0.255088	Flower	2	3
-0.238165	0.0524994	-0.0106582	0.244115	Flower	2	3
-0.236237	0.015958	-0.00332958	0.236799	Flower	2	3
-0.234042	-0.026292	0.00433451	0.235554	Flower	2	3
-0.236437	-0.0403979	0.0106977	0.240102	Flower	2	3
-0.241509	-0.0476372	0.0137492	0.246546	Flower	2	3
-0.252087	-0.0580814	0.0180327	0.259319	Flower	2	3
-0.448527	-0.737292	0.0435723	0.864103	Flower	2	3
-0.367636	-0.655856	-0.00948335	0.751926	Flower	2	3
-0.296783	-0.549564	-0.0373038	0.625694	Flower	2	3
-0.28075	-0.506672	-0.0442782	0.580946	Flower	2	3
-0.269079	-0.475081	-0.0491199	0.548195	Flower	2	3
-0.254614	-0.422249	-0.0530807	0.495923	Flower	2	3
-0.243607	-0.381586	-0.0543238	0.455964	Flower	2	3
-0.222866	-0.328898	-0.0478948	0.400171	Flower	2	3
-0.214722	-0.298083	-0.044886	0.370099	Flower	2	3
-0.202852	-0.2688	-0.0414515	0.339294	Flower	2	3
-0.179081	-0.226471	-0.03492	0.290824	Flower	2	3
-0.171406	-0.208569	-0.0327259	0.271941	Flower	2	3
-0.167439	-0.187353	-0.034001	0.25356	Flower	2	3
-0.147129	-0.16108	-0.0294185	0.220135	Flower	2	3
-0.135134	-0.16351	-0.0229313	0.213361	Flower	2	3
-0.12632	-0.160631	-0.0182975	0.205168	Flower	2	3
-0.11396	-0.146923	-0.0141224	0.186474	Flower	2	3
-0.10019	-0.0942749	-0.0169759	0.138615	Flower	2	3
-0.0926737	-0.0822574	-0.0148046	0.124795	Flower	2	3
-0.0869043	-0.0763882	-0.0132075	0.116456	Flower	2	3
-0.0825007	-0.0752635	-0.0118446	0.1123	Flower	2	3
-0.0680308	-0.0656665	-0.00274773	0.0945929	Flower	2	3
-0.0629823	-0.0657687	-0.000843351	0.0910659	Flower	2	3
-0.0577957	-0.070223	0.000461033	0.0909496	Flower	2	3
-0.0513195	-0.0718739	0.00198949	0.0883375	Flower	2	3
-0.043008	-0.0694673	0.00383512	0.0817931	Flower	2	3
-0.0372306	-0.0677785	0.00458355	0.0774665	Flower	2	3
-0.0337544	-0.0667466	0.00450631	0.0749318	Flower	2	3
-0.0303378	-0.0632592	0.00433868	0.0702918	Flower	2	3
-0.027177	-0.0585614	0.00412902	0.0646921	Flower	2	3
-0.345577	-0.89188	-0.139207	0.966567	Flower	3	1
-0.354808	-0.860647	-0.153803	0.943534	Flower	3	1
-0.363779	-0.820184	-0.163408	0.911997	Flower	3	1
-0.37182	-0.777367	-0.16597	0.877551	Flower	3	1
-0.381484	-0.727898	-0.170075	0.83922	Flower	3	1
-0.38488	-0.685974	-0.174944	0.805791	Flower	3	1
-0.380956	-0.652195	-0.178395	0.776087	Flower	3	1
-0.383216	-0.606225	-0.184336	0.740502	Flower	3	1
-0.380223	-0.565606	-0.181776	0.705353	Flower	3	1
-0.377392	-0.508633	-0.184983	0.659811	Flower	3	1
-0.363899	-0.464432	-0.180849	0.617111	Flower	3	1
-0.360302	-0.419021	-0.179735	0.581121	Flower	3	1
-0.357234	-0.38679	-0.171933	0.55388	Flower	3	1
-0.354843	-0.360145	-0.162481	0.531053	Flower	3	1
-0.349389	-0.330371	-0.155188	0.505273	Flower	3	1
-0.340046	-0.292235	-0.150973	0.473102	Flower	3	1
-0.325943	-0.254184	-0.143844	0.437652	Flower	3	1
-0.309665	-0.210921	-0.137616	0.399147	Flower	3	1
-0.297168	-0.185714	-0.120723	0.370638	Flower	3	1
-0.284577	-0.146863	-0.107679	0.337857	Flower	3	1
-0.26212	-0.120963	-0.0936908	0.303508	Flower	3	1
-0.236331	-0.0938407	-0.0859847	0.268425	Flower	3	1
-0.215037	-0.0903872	-0.0764858	0.245481	Flower	3	1
-0.197074	-0.0769032	-0.0645078	0.221164	Flower	3	1
-0.175344	-0.0605643	-0.0541166	0.193241	Flower	3	1
-0.153038	-0.0354318	-0.0473172	0.164058	Flower	3	1
-0.133777	-0.0179793	-0.0436692	0.141868	Flower	3	1
-0.115728	-0.00671936	-0.0381186	0.122029	Flower	3	1
-0.0938171	-0.00358403	-0.0304889	0.098712	Flower	3	1
-0.0677326	-0.0151887	-0.0225434	0.0729836	Flower	3	1
-0.0544059	-0.0155779	-0.0142212	0.0583517	Flower	3	1
-0.0443256	-0.0175064	-0.00906557	0.048512	Flower	3	1
-0.0365357	-0.0239155	-0.00444234	0.0438925	Flower	3	1
-0.0167025	-0.0256679	-0.00709367	0.0314346	Flower	3	1
-0.00076449	-0.0257177	-0.00895536	0.0272431	Flower	3	1
0.00735378	-0.0123721	-0.0101637	0.0176196	Flower	3	1
0.00659466	-0.01385	-0.0095532	0.0180714	Flower	3	1
0.0050782	-0.0168101	-0.00833351	0.0194374	Flower	3	1
0.00429571	-0.0183227	-0.00861496	0.0206976	Flower	3	1
0.0043329	-0.0182824	-0.0072785	0.0201494	Flower	3	1
0.0043329	-0.0182824	-0.0072785	0.0201494	Flower	3	1
0.0043329	-0.0182824	-0.0072785	0.0201494	Flower	3	1
0.0043329	-0.0182824	-0.0072785	0.0201494	Flower	3	1
-0.00058138	0.00132989	-0.00905585	0.00917142	Flower	3	1
-0.00603521	0.0229303	-0.0116219	0.0264062	Flower	3	1
-0.026423	0.00963425	-0.0185927	0.0337147	Flower	3	1
-0.0459422	-0.0150863	-0.0278198	0.0557873	Flower	3	1
-0.0676116	-0.0472741	-0.0413834	0.0922971	Flower	3	1
-0.0814749	-0.0609979	-0.054821	0.115604	Flower	3	1
-0.0997293	-0.0820656	-0.0686859	0.146282	Flower	3	1
-0.117053	-0.101656	-0.0849727	0.176793	Flower	3	1
-0.135821	-0.119885	-0.104709	0.209246	Flower	3	1
-0.155948	-0.151619	-0.11973	0.248281	Flower	3	1
-0.179928	-0.18043	-0.138044	0.289803	Flower	3	1
-0.203084	-0.208824	-0.154821	0.329879	Flower	3	1
-0.226611	-0.232061	-0.172816	0.367519	Flower	3	1
-0.250275	-0.256184	-0.186563	0.403824	Flower	3	1
-0.278851	-0.288757	-0.19389	0.445794	Flower	3	1
-0.301543	-0.325186	-0.202062	0.487343	Flower	3	1
-0.32886	-0.36549	-0.205934	0.533048	Flower	3	1
-0.35613	-0.400153	-0.213167	0.576534	Flower	3	1
-0.391278	-0.434274	-0.220712	0.624825	Flower	3	1
-0.420588	-0.472906	-0.222691	0.670914	Flower	3	1
-0.450781	-0.52136	-0.217691	0.722778	Flower	3	1
-0.480171	-0.575406	-0.208831	0.777989	Flower	3	1
-0.510777	-0.629409	-0.203642	0.835775	Flower	3	1
-0.542225	-0.669709	-0.200169	0.884639	Flower	3	1
-0.563127	-0.693157	-0.206217	0.916572	Flower	3	1
-0.581953	-0.700918	-0.224833	0.938353	Flower	3	1
-0.368202	-0.796635	-0.164817	0.892952	Flower	3	1
-0.381519	-0.657043	-0.1779	0.780327	Flower	3	1
-0.381401	-0.58159	-0.182783	0.719113	Flower	3	1
-0.366287	-0.472255	-0.181581	0.62463	Flower	3	1
-0.359136	-0.406773	-0.17677	0.570693	Flower	3	1
-0.353152	-0.350915	-0.16022	0.522999	Flower	3	1
-0.342756	-0.303294	-0.152195	0.48232	Flower	3	1
-0.313572	-0.221304	-0.139111	0.408233	Flower	3	1
-0.29696	-0.185073	-0.120507	0.370081	Flower	3	1
-0.260663	-0.11943	-0.0932554	0.301505	Flower	3	1
-0.235841	-0.0937613	-0.0857662	0.267896	Flower	3	1
-0.211804	-0.0879601	-0.0743298	0.241086	Flower	3	1
-0.177376	-0.062092	-0.0550881	0.195837	Flower	3	1
-0.161448	-0.0449067	-0.0498806	0.174843	Flower	3	1
-0.145469	-0.0285729	-0.0458835	0.155187	Flower	3	1
-0.130709	-0.0160651	-0.0427256	0.13845	Flower	3	1
-0.101705	-0.00471275	-0.0332356	0.107101	Flower	3	1
-0.0886915	-0.00586435	-0.0289276	0.0934739	Flower	3	1
-0.0742537	-0.0122875	-0.0245297	0.07916	Flower	3	1
-0.0640478	-0.0152963	-0.0202423	0.0688901	Flower	3	1
-0.0570713	-0.0155001	-0.0158856	0.0612351	Flower	3	1
-0.0513818	-0.0161565	-0.0126745	0.0553332	Flower	3	1
-0.0462761	-0.0171332	-0.0100632	0.0503616	Flower	3	1
-0.0419107	-0.0194932	-0.00763237	0.0468481	Flower	3	1
-0.0380937	-0.0226337	-0.00536699	0.0446343	Flower	3	1
-0.476842	-0.750849	-0.0748063	0.892608	Flower	3	2
-0.456597	-0.694447	-0.0968922	0.836735	Flower	3	2
-0.440653	-0.653761	-0.110626	0.796126	Flower	3	2
-0.428535	-0.601978	-0.12458	0.74936	Flower	3	2
-0.419201	-0.569936	-0.129612	0.719275	Flower	3	2
-0.40218	-0.506897	-0.143715	0.662833	Flower	3	2
-0.381374	-0.461138	-0.149065	0.616697	Flower	3	2
-0.365987	-0.411701	-0.156149	0.572561	Flower	3	2
-0.351504	-0.371195	-0.156925	0.534758	Flower	3	2
-0.340345	-0.329559	-0.155658	0.498672	Flower	3	2
-0.322552	-0.282656	-0.153614	0.455556	Flower	3	2
-0.304224	-0.24693	-0.148413	0.418991	Flower	3	2
-0.281957	-0.212619	-0.144154	0.381428	Flower	3	2
-0.26531	-0.168936	-0.142237	0.345196	Flower	3	2
-0.245925	-0.129981	-0.136088	0.309667	Flower	3	2
-0.223504	-0.0978658	-0.124795	0.274054	Flower	3	2
-0.201562	-0.0824016	-0.10708	0.242659	Flower	3	2
-0.181581	-0.0586783	-0.0941108	0.212771	Flower	3	2
-0.161478	-0.0408551	-0.082483	0.18587	Flower	3	2
-0.139809	-0.023092	-0.0698986	0.158005	Flower	3	2
-0.122714	-0.0085783	-0.0575309	0.135802	Flower	3	2
-0.104002	0.00125075	-0.0461708	0.113797	Flower	3	2
-0.0863613	0.0111579	-0.0355229	0.094046	Flower	3	2
-0.0629125	-0.00314462	-0.0256365	0.0680081	Flower	3	2
-0.0457172	-0.00035143	-0.0150639	0.0481364	Flower	3	2
-0.0342179	-0.0069319	-0.00650442	0.0355138	Flower	3	2
-0.0193428	0.0256137	-0.00126326	0.0321216	Flower	3	2
-0.00281369	0.03396	-0.00213164	0.034143	Flower	3	2
0.0137072	0.0419897	-0.0061667	0.0445988	Flower	3	2
0.0173504	0.0268244	-0.00539005	0.0323981	Flower	3	2
0.0174399	0.0269444	-0.00359607	0.0322968	Flower	3	2
0.0179529	0.0253739	-0.00105023	0.0311006	Flower	3	2
0.0183575	0.02371	-0.00090194	0.0299996	Flower	3	2
0.0187614	0.0220486	-0.00075388	0.0289603	Flower	3	2
0.0187614	0.0220486	-0.00075388	0.0289603	Flower	3	2
0.0187614	0.0220486	-0.00075388	0.0289603	Flower	3	2
0.0187614	0.0220486	-0.00075388	0.0289603	Flower	3	2
0.0187614	0.0220486	-0.00075388	0.0289603	Flower	3	2
0.0187614	0.0220486	-0.00075388	0.0289603	Flower	3	2
0.0187614	0.0220486	-0.00075388	0.0289603	Flower	3	2
0.0187614	0.0220486	-0.00075388	0.0289603	Flower	3	2
0.0164001	0.017437	-0.0007124	0.0239483	Flower	3	2
0.00326574	-0.00821149	0.00114167	0.0089105	Flower	3	2
-0.019189	-0.0282876	-0.00374591	0.0343866	Flower	3	2
-0.0432171	-0.0469814	-0.0191331	0.0666412	Flower	3	2
-0.0628482	-0.050102	-0.042769	0.0910456	Flower	3	2
-0.0782449	-0.066825	-0.0624409	0.120361	Flower	3	2
-0.0971744	-0.0845427	-0.0762541	0.149683	Flower	3	2
-0.119291	-0.104916	-0.0878492	0.181535	Flower	3	2
-0.142343	-0.128377	-0.103349	0.217768	Flower	3	2
-0.165547	-0.15272	-0.116788	0.25371	Flower	3	2
-0.189057	-0.183643	-0.132346	0.294928	Flower	3	2
-0.213261	-0.209953	-0.142029	0.331259	Flower	3	2
-0.234188	-0.234556	-0.150782	0.364137	Flower	3	2
-0.257712	-0.268546	-0.156283	0.40368	Flower	3	2
-0.282461	-0.30444	-0.162488	0.445948	Flower	3	2
-0.309258	-0.344398	-0.16846	0.492574	Flower	3	2
-0.333327	-0.379462	-0.168999	0.532596	Flower	3	2
-0.358564	-0.421206	-0.167599	0.57799	Flower	3	2
-0.38413	-0.462907	-0.165091	0.623774	Flower	3	2
-0.408866	-0.49718	-0.165092	0.664541	Flower	3	2
-0.438943	-0.546031	-0.155612	0.71766	Flower	3	2
-0.469401	-0.592698	-0.15055	0.770904	Flower	3	2
-0.501615	-0.6467	-0.140151	0.830349	Flower	3	2
-0.526567	-0.682496	-0.134896	0.872508	Flower	3	2
-0.547933	-0.720626	-0.121847	0.913444	Flower	3	2
-0.472146	-0.737764	-0.0799302	0.879549	Flower	3	2
-0.429965	-0.608089	-0.122934	0.754821	Flower	3	2
-0.407822	-0.527795	-0.13904	0.681336	Flower	3	2
-0.373804	-0.436815	-0.15255	0.594818	Flower	3	2
-0.353792	-0.377595	-0.156803	0.540679	Flower	3	2
-0.326671	-0.293514	-0.154087	0.465411	Flower	3	2
-0.307184	-0.2527	-0.149253	0.424848	Flower	3	2
-0.267333	-0.174244	-0.14247	0.349464	Flower	3	2
-0.247951	-0.134051	-0.13673	0.31328	Flower	3	2
-0.226228	-0.101768	-0.126167	0.278306	Flower	3	2
-0.190133	-0.0688319	-0.0996617	0.225435	Flower	3	2
-0.174635	-0.0525203	-0.0900934	0.203403	Flower	3	2
-0.158044	-0.0380396	-0.0804884	0.181392	Flower	3	2
-0.140773	-0.0238825	-0.0704586	0.159223	Flower	3	2
-0.117316	-0.00574262	-0.0542535	0.129381	Flower	3	2
-0.106463	-4.177e-05	-0.0476647	0.116646	Flower	3	2
-0.096796	0.00529781	-0.0418211	0.105577	Flower	3	2
-0.0873845	0.0105833	-0.0361405	0.0951535	Flower	3	2
-0.0761493	0.00492914	-0.0312174	0.0824472	Flower	3	2
-0.064507	-0.00217205	-0.0263088	0.0696995	Flower	3	2
-0.0560602	-0.00203153	-0.0214233	0.0600485	Flower	3	2
-0.0480902	-0.00073689	-0.016523	0.0508548	Flower	3	2
-0.0418995	-0.00253615	-0.0122222	0.0437193	Flower	3	2
-0.0363798	-0.00569477	-0.00811361	0.0377061	Flower	3	2
-0.0304694	0.00126958	-0.00518365	0.0309333	Flower	3	2
-0.0235301	0.0164521	-0.00273865	0.0288416	Flower	3	2
-0.499844	-0.707615	-0.204773	0.890222	Flower	3	3
-0.492571	-0.66512	-0.214812	0.855076	Flower	3	3
-0.484826	-0.61921	-0.222993	0.817436	Flower	3	3
-0.472756	-0.567057	-0.22949	0.773122	Flower	3	3
-0.457097	-0.515953	-0.235241	0.728344	Flower	3	3
-0.437257	-0.460615	-0.241864	0.679602	Flower	3	3
-0.421159	-0.41687	-0.240043	0.639356	Flower	3	3
-0.404364	-0.372302	-0.234186	0.597463	Flower	3	3
-0.384455	-0.321983	-0.227934	0.550847	Flower	3	3
-0.359787	-0.285002	-0.218232	0.50823	Flower	3	3
-0.337189	-0.246585	-0.208913	0.46706	Flower	3	3
-0.316645	-0.220289	-0.194884	0.432171	Flower	3	3
-0.297332	-0.186068	-0.187014	0.397494	Flower	3	3
-0.273165	-0.166191	-0.178749	0.366319	Flower	3	3
-0.250072	-0.147847	-0.167781	0.335478	Flower	3	3
-0.224748	-0.128013	-0.155161	0.301619	Flower	3	3
-0.198745	-0.0968117	-0.144418	0.264062	Flower	3	3
-0.17769	-0.0760651	-0.135865	0.23626	Flower	3	3
-0.160385	-0.0596008	-0.122724	0.210563	Flower	3	3
-0.144272	-0.0522928	-0.106398	0.186734	Flower	3	3
-0.124799	-0.0585028	-0.0861473	0.162538	Flower	3	3
-0.101087	-0.0503794	-0.0730663	0.134519	Flower	3	3
-0.0865845	-0.0499518	-0.0592344	0.116193	Flower	3	3
-0.066257	-0.034996	-0.0524943	0.0914897	Flower	3	3
-0.055513	-0.038015	-0.0404319	0.0784957	Flower	3	3
-0.0430482	-0.0273598	-0.0329056	0.0607	Flower	3	3
-0.0293026	-0.0119809	-0.0220557	0.0385829	Flower	3	3
-0.00985456	-0.00036943	-0.0162221	0.0189844	Flower	3	3
0.00711035	-0.00161207	-0.0092901	0.0118094	Flower	3	3
0.0112555	-0.0181665	-0.00600534	0.0221985	Flower	3	3
0.0120401	-0.0214157	-0.00630676	0.0253648	Flower	3	3
0.0122995	-0.023083	-0.00971984	0.027903	Flower	3	3
0.0119482	-0.0214246	-0.00868344	0.0260226	Flower	3	3
0.0119957	-0.0214113	-0.00749582	0.0256618	Flower	3	3
0.0120815	-0.0214379	-0.00511634	0.0251341	Flower	3	3
0.0119957	-0.0214113	-0.00749582	0.0256618	Flower	3	3
0.00868594	-0.00833536	-0.01048	0.015961	Flower	3	3
0.00180161	0.0180088	-0.0189615	0.0262127	Flower	3	3
-0.0197564	0.0127931	-0.0304994	0.0385253	Flower	3	3
-0.0451291	-0.0137248	-0.0463405	0.0661244	Flower	3	3
-0.073362	-0.0600508	-0.0625617	0.113587	Flower	3	3
-0.0926957	-0.0754676	-0.0826858	0.145344	Flower	3	3
-0.112381	-0.0898734	-0.107095	0.179377	Flower	3	3
-0.133331	-0.10294	-0.129624	0.212547	Flower	3	3
-0.160078	-0.127682	-0.149268	0.253394	Flower	3	3
-0.186651	-0.142693	-0.170791	0.290464	Flower	3	3
-0.212551	-0.154455	-0.198509	0.329302	Flower	3	3
-0.238472	-0.170677	-0.222858	0.368328	Flower	3	3
-0.267045	-0.19525	-0.240638	0.409075	Flower	3	3
-0.295848	-0.227936	-0.255764	0.452654	Flower	3	3
-0.327309	-0.258191	-0.270305	0.496848	Flower	3	3
-0.359662	-0.291283	-0.281721	0.541821	Flower	3	3
-0.394287	-0.324717	-0.291318	0.588021	Flower	3	3
-0.426309	-0.371859	-0.296554	0.638719	Flower	3	3
-0.461581	-0.416645	-0.305513	0.692812	Flower	3	3
-0.49054	-0.468667	-0.308065	0.745105	Flower	3	3
-0.525528	-0.500893	-0.314729	0.791283	Flower	3	3
-0.552579	-0.532436	-0.317223	0.830339	Flower	3	3
-0.586419	-0.556365	-0.316378	0.868057	Flower	3	3
-0.615269	-0.585561	-0.317034	0.906614	Flower	3	3
-0.64693	-0.617798	-0.315574	0.948568	Flower	3	3
-0.492916	-0.667139	-0.214335	0.856726	Flower	3	3
-0.4556	-0.511775	-0.235741	0.72461	Flower	3	3
-0.424234	-0.425225	-0.240391	0.646977	Flower	3	3
-0.392439	-0.342161	-0.230441	0.569373	Flower	3	3
-0.358906	-0.283504	-0.217869	0.506611	Flower	3	3
-0.318648	-0.222853	-0.196252	0.435563	Flower	3	3
-0.296233	-0.185163	-0.186638	0.396072	Flower	3	3
-0.252486	-0.149764	-0.168927	0.338695	Flower	3	3
-0.232282	-0.133914	-0.158915	0.311676	Flower	3	3
-0.207703	-0.107561	-0.148119	0.276856	Flower	3	3
-0.16992	-0.0686726	-0.129964	0.224676	Flower	3	3
-0.157557	-0.0583183	-0.119859	0.206377	Flower	3	3
-0.14536	-0.0527861	-0.1075	0.188341	Flower	3	3
-0.130397	-0.0567174	-0.0919695	0.169348	Flower	3	3
-0.0982009	-0.0502943	-0.0703137	0.130832	Flower	3	3
-0.0848465	-0.0486731	-0.0586581	0.114056	Flower	3	3
-0.0671616	-0.0356616	-0.0527942	0.0925724	Flower	3	3
-0.0585321	-0.0371667	-0.0438214	0.0820225	Flower	3	3
-0.0433099	-0.0275836	-0.0330637	0.0610722	Flower	3	3
-0.0358249	-0.0192782	-0.027204	0.04894	Flower	3	3
-0.0282232	-0.0113365	-0.0217319	0.037381	Flower	3	3
-0.0181686	-0.00533333	-0.018716	0.0266239	Flower	3	3
-0.00885363	-0.000442746	-0.0158131	0.0181284	Flower	3	3
-0.000260903	-0.00107214	-0.0123021	0.0123514	Flower	3	3
0.00732797	-0.00248118	-0.00911765	0.0119577	Flower	3	3
-0.833596	-0.411924	-0.303023	0.977951	Flower	4	1
-0.79354	-0.35896	-0.308731	0.924053	Flower	4	1
-0.760511	-0.312017	-0.314426	0.880111	Flower	4	1
-0.724795	-0.284491	-0.309761	0.837982	Flower	4	1
-0.691028	-0.243809	-0.307582	0.794714	Flower	4	1
-0.652027	-0.21282	-0.300167	0.748687	Flower	4	1
-0.61333	-0.181971	-0.291852	0.703182	Flower	4	1
-0.57453	-0.144299	-0.284072	0.656966	Flower	4	1
-0.538701	-0.11102	-0.271223	0.613259	Flower	4	1
-0.507033	-0.0769919	-0.258689	0.574396	Flower	4	1
-0.474779	-0.0645943	-0.241649	0.536639	Flower	4	1
-0.439185	-0.0364429	-0.225465	0.495022	Flower	4	1
-0.408545	-0.0302366	-0.205558	0.458342	Flower	4	1
-0.381954	-0.0125086	-0.186608	0.425286	Flower	4	1
-0.36166	-0.013729	-0.1663	0.3983	Flower	4	1
-0.340649	0.00359857	-0.14792	0.371396	Flower	4	1
-0.311742	4.17e-06	-0.124795	0.335792	Flower	4	1
-0.287027	0.0109841	-0.106976	0.306511	Flower	4	1
-0.264943	0.0142528	-0.0900104	0.280178	Flower	4	1
-0.250936	0.0353314	-0.0784024	0.265262	Flower	4	1
-0.230198	0.0361069	-0.0629624	0.241369	Flower	4	1
-0.209386	0.0423101	-0.0501164	0.219418	Flower	4	1
-0.187052	0.0465581	-0.0413827	0.197151	Flower	4	1
-0.171098	0.05637	-0.0353888	0.183588	Flower	4	1
-0.155654	0.0615566	-0.0266165	0.169487	Flower	4	1
-0.140225	0.0664412	-0.0201333	0.15647	Flower	4	1
-0.124607	0.066473	-0.0165877	0.142199	Flower	4	1
-0.106274	0.0599744	-0.0167452	0.123173	Flower	4	1
-0.0916101	0.055058	-0.012984	0.107668	Flower	4	1
-0.0776572	0.048566	-0.00809795	0.0919504	Flower	4	1
-0.0661277	0.0466064	-0.00375319	0.0809883	Flower	4	1
-0.0560508	0.0415648	-0.00047046	0.0697821	Flower	4	1
-0.0439259	0.0362884	0.00072467	0.0569812	Flower	4	1
-0.0347626	0.0296514	0.0011493	0.0457052	Flower	4	1
-0.0267388	0.0187695	0.00024027	0.0326698	Flower	4	1
-0.0191878	0.0136335	-0.00039536	0.0235415	Flower	4	1
-0.00953913	0.00825453	-0.00118858	0.0126706	Flower	4	1
-0.001768	0.00583875	-0.00317276	0.00687628	Flower	4	1
0.00139522	0.00107944	-0.00386816	0.00425141	Flower	4	1
0.00172639	-0.00043559	-0.00426877	0.00462521	Flower	4	1
0.00172639	-0.00043559	-0.00426877	0.00462521	Flower	4	1
0.00169933	-0.00047529	-0.00480503	0.00511878	Flower	4	1
0.00169933	-0.00047529	-0.00480503	0.00511878	Flower	4	1
0.00169933	-0.00047529	-0.00480503	0.00511878	Flower	4	1
0.00169933	-0.00047529	-0.00480503	0.00511878	Flower	4	1
0.00169933	-0.00047529	-0.00480503	0.00511878	Flower	4	1
0.00169933	-0.00047529	-0.00480503	0.00511878	Flower	4	1
0.00169933	-0.00047529	-0.00480503	0.00511878	Flower	4	1
0.00169933	-0.00047529	-0.00480503	0.00511878	Flower	4	1
0.00169933	-0.00047529	-0.00480503	0.00511878	Flower	4	1
0.00169933	-0.00047529	-0.00480503	0.00511878	Flower	4	1
0.00169933	-0.00047529	-0.00480503	0.00511878	Flower	4	1
0.00169933	-0.00047529	-0.00480503	0.00511878	Flower	4	1
0.00169933	-0.00047529	-0.00480503	0.00511878	Flower	4	1
-9.322e-05	0.00694072	-0.0054906	0.00885037	Flower	4	1
-0.00830198	0.00643122	-0.00564677	0.0119235	Flower	4	1
-0.0225941	0.00498354	-0.00678688	0.024112	Flower	4	1
-0.038636	-0.00686538	-0.0116929	0.0409463	Flower	4	1
-0.0561118	-0.0173144	-0.0203645	0.0621534	Flower	4	1
-0.0727249	-0.0239986	-0.0350937	0.0842402	Flower	4	1
-0.0922385	-0.0278878	-0.0507753	0.108921	Flower	4	1
-0.11104	-0.0240492	-0.0674761	0.132141	Flower	4	1
-0.133238	-0.0277095	-0.089758	0.163024	Flower	4	1
-0.16134	-0.0332636	-0.113523	0.200061	Flower	4	1
-0.189466	-0.0422444	-0.138055	0.238203	Flower	4	1
-0.221994	-0.0555364	-0.154159	0.275917	Flower	4	1
-0.24834	-0.0649416	-0.16871	0.30717	Flower	4	1
-0.276126	-0.068511	-0.186151	0.339988	Flower	4	1
-0.306821	-0.082096	-0.19823	0.374398	Flower	4	1
-0.340266	-0.0994925	-0.210498	0.412297	Flower	4	1
-0.37529	-0.121343	-0.215592	0.449496	Flower	4	1
-0.407625	-0.132703	-0.222287	0.482887	Flower	4	1
-0.444197	-0.153288	-0.218855	0.518369	Flower	4	1
-0.480983	-0.167257	-0.218199	0.554013	Flower	4	1
-0.518508	-0.187394	-0.214823	0.591706	Flower	4	1
-0.553642	-0.210862	-0.211651	0.629109	Flower	4	1
-0.587278	-0.249192	-0.202312	0.66927	Flower	4	1
-0.621101	-0.279941	-0.192659	0.707991	Flower	4	1
-0.654308	-0.308348	-0.180279	0.745451	Flower	4	1
-0.687638	-0.343885	-0.164219	0.786175	Flower	4	1
-0.718526	-0.384973	-0.14799	0.828483	Flower	4	1
-0.749286	-0.426783	-0.133822	0.872629	Flower	4	1
-0.776191	-0.456151	-0.120063	0.908273	Flower	4	1
-0.802296	-0.473679	-0.10557	0.937654	Flower	4	1
-0.760742	-0.312345	-0.314386	0.880413	Flower	4	1
-0.704771	-0.260367	-0.308469	0.812186	Flower	4	1
-0.624049	-0.190516	-0.294155	0.715724	Flower	4	1
-0.574801	-0.144563	-0.284127	0.657285	Flower	4	1
-0.503808	-0.0757522	-0.256985	0.570615	Flower	4	1
-0.466005	-0.057655	-0.23766	0.526277	Flower	4	1
-0.421322	-0.0328246	-0.213859	0.47363	Flower	4	1
-0.375196	-0.012915	-0.179846	0.416273	Flower	4	1
-0.356198	-0.00922382	-0.161521	0.391217	Flower	4	1
-0.333712	0.00273591	-0.14237	0.362822	Flower	4	1
-0.287027	0.0109841	-0.106976	0.306511	Flower	4	1
-0.268995	0.013653	-0.0931235	0.284986	Flower	4	1
-0.255516	0.0284387	-0.0821982	0.269914	Flower	4	1
-0.238151	0.0358095	-0.0688836	0.250486	Flower	4	1
-0.203132	0.0434996	-0.047671	0.213137	Flower	4	1
-0.186844	0.0466857	-0.0413048	0.196968	Flower	4	1
-0.173547	0.0548639	-0.0363088	0.185599	Flower	4	1
-0.160032	0.0600862	-0.0291034	0.1734	Flower	4	1
-0.135649	0.0664505	-0.0190945	0.152253	Flower	4	1
-0.125341	0.0664715	-0.0167544	0.142862	Flower	4	1
-0.113607	0.0625739	-0.0166822	0.130768	Flower	4	1
-0.103246	0.0589592	-0.0159685	0.119962	Flower	4	1
-0.0945942	0.0560585	-0.0137494	0.110814	Flower	4	1
-0.0767349	0.0484092	-0.00775037	0.0910591	Flower	4	1
-0.0704743	0.0473452	-0.00539117	0.0850721	Flower	4	1
-0.0645506	0.0458174	-0.00323944	0.0792244	Flower	4	1
-0.0591091	0.0430949	-0.00146677	0.0731657	Flower	4	1
-0.053547	0.0404752	-0.000223666	0.0671236	Flower	4	1
-0.0475633	0.0378713	0.000366131	0.0608	Flower	4	1
-0.0424323	0.0352066	0.000793885	0.0551419	Flower	4	1
-0.0379698	0.0319743	0.00100068	0.0496494	Flower	4	1
-0.0339081	0.0284925	0.00105249	0.0443022	Flower	4	1
-0.0302693	0.0235575	0.000640243	0.0383614	Flower	4	1
-0.0266406	0.0187027	0.000232007	0.032551	Flower	4	1
-0.0232918	0.0164249	-4.9895e-05	0.0285006	Flower	4	1
-0.0200448	0.0142164	-0.000323216	0.0245766	Flower	4	1
-0.0161002	0.0119122	-0.00064919	0.0200385	Flower	4	1
-0.833211	-0.344727	-0.259815	0.938393	Flower	4	2
-0.796979	-0.304888	-0.261644	0.892519	Flower	4	2
-0.761097	-0.262825	-0.264938	0.847666	Flower	4	2
-0.722184	-0.22713	-0.260999	0.800786	Flower	4	2
-0.683302	-0.194927	-0.256298	0.755372	Flower	4	2
-0.645046	-0.165733	-0.24689	0.710286	Flower	4	2
-0.613252	-0.134679	-0.243547	0.673448	Flower	4	2
-0.582727	-0.101374	-0.234767	0.636367	Flower	4	2
-0.546902	-0.0778567	-0.222215	0.595435	Flower	4	2
-0.50863	-0.0578513	-0.206413	0.551958	Flower	4	2
-0.46971	-0.04183	-0.191401	0.508932	Flower	4	2
-0.438003	-0.0269773	-0.177177	0.473251	Flower	4	2
-0.406632	-0.00835645	-0.162324	0.437913	Flower	4	2
-0.376805	0.0138203	-0.152345	0.406672	Flower	4	2
-0.345959	0.0291927	-0.141117	0.374771	Flower	4	2
-0.317671	0.0385634	-0.130863	0.345727	Flower	4	2
-0.293203	0.0454889	-0.116833	0.318884	Flower	4	2
-0.267552	0.0586411	-0.105479	0.293511	Flower	4	2
-0.244084	0.0679888	-0.0934765	0.27007	Flower	4	2
-0.218755	0.0785398	-0.0860085	0.24783	Flower	4	2
-0.194201	0.0854186	-0.0725969	0.224234	Flower	4	2
-0.172616	0.0846744	-0.0669767	0.203597	Flower	4	2
-0.154865	0.0654025	-0.0557279	0.177106	Flower	4	2
-0.14096	0.0525616	-0.051534	0.159023	Flower	4	2
-0.123365	0.0480194	-0.0411059	0.138616	Flower	4	2
-0.105737	0.0463531	-0.0337647	0.120287	Flower	4	2
-0.0885774	0.0461332	-0.0255212	0.10308	Flower	4	2
-0.0745949	0.0443374	-0.0173199	0.0884883	Flower	4	2
-0.0630189	0.0425534	-0.00862265	0.076528	Flower	4	2
-0.0528941	0.0275176	-0.00406695	0.0597624	Flower	4	2
-0.0390998	0.0152899	-0.00126833	0.0420022	Flower	4	2
-0.0222352	0.0167476	-0.00195611	0.0279054	Flower	4	2
-0.00614524	0.0311763	-0.00206363	0.0318431	Flower	4	2
0.00493824	0.0332899	-0.00266802	0.0337598	Flower	4	2
0.0108714	0.0278096	-0.00243086	0.0299578	Flower	4	2
0.0131943	0.0178794	-0.00213343	0.0223229	Flower	4	2
0.0131943	0.0178794	-0.00213343	0.0223229	Flower	4	2
0.012761	0.0195293	-0.00348067	0.0235871	Flower	4	2
0.0123237	0.0211649	-0.00482869	0.0249628	Flower	4	2
0.0118827	0.0227858	-0.00617737	0.0264301	Flower	4	2
0.0118827	0.0227858	-0.00617737	0.0264301	Flower	4	2
0.0118827	0.0227858	-0.00617737	0.0264301	Flower	4	2
0.0118827	0.0227858	-0.00617737	0.0264301	Flower	4	2
0.0118827	0.0227858	-0.00617737	0.0264301	Flower	4	2
0.0118827	0.0227858	-0.00617737	0.0264301	Flower	4	2
0.0118827	0.0227858	-0.00617737	0.0264301	Flower	4	2
0.0118827	0.0227858	-0.00617737	0.0264301	Flower	4	2
0.0118827	0.0227858	-0.00617737	0.0264301	Flower	4	2
0.0118827	0.0227858	-0.00617737	0.0264301	Flower	4	2
0.00638294	0.0122787	-0.00456965	0.0145736	Flower	4	2
-0.0045923	0.00557124	-0.00454301	0.00853035	Flower	4	2
-0.0218617	0.00081455	-0.00693083	0.0229485	Flower	4	2
-0.0368984	0.012692	-0.0165596	0.0423886	Flower	4	2
-0.0529633	0.0129046	-0.0354316	0.0650157	Flower	4	2
-0.0704181	0.0128167	-0.0593124	0.0929566	Flower	4	2
-0.0921044	0.00307154	-0.0813208	0.122905	Flower	4	2
-0.117799	-0.00011611	-0.0965409	0.152305	Flower	4	2
-0.137967	0.00826275	-0.11806	0.181773	Flower	4	2
-0.154704	0.0194823	-0.140827	0.210107	Flower	4	2
-0.177121	0.019142	-0.162568	0.241177	Flower	4	2
-0.201679	0.0140983	-0.179272	0.270207	Flower	4	2
-0.231401	0.00353706	-0.193317	0.301547	Flower	4	2
-0.253212	0.00714516	-0.210578	0.329409	Flower	4	2
-0.290459	-0.0113598	-0.216525	0.362462	Flower	4	2
-0.321945	-0.0111483	-0.226468	0.393777	Flower	4	2
-0.358781	-0.01368	-0.235518	0.429394	Flower	4	2
-0.390436	-0.0307582	-0.242523	0.460656	Flower	4	2
-0.427007	-0.0494416	-0.244592	0.494575	Flower	4	2
-0.456728	-0.0685697	-0.245814	0.523189	Flower	4	2
-0.492281	-0.0614173	-0.247485	0.554402	Flower	4	2
-0.537726	-0.0770527	-0.245369	0.596064	Flower	4	2
-0.582842	-0.0876352	-0.236246	0.634978	Flower	4	2
-0.62071	-0.108427	-0.226909	0.66972	Flower	4	2
-0.651017	-0.12559	-0.214195	0.696761	Flower	4	2
-0.69253	-0.14726	-0.200409	0.735831	Flower	4	2
-0.727757	-0.161807	-0.186785	0.76857	Flower	4	2
-0.768559	-0.158176	-0.178459	0.804705	Flower	4	2
-0.802499	-0.173325	-0.164628	0.837346	Flower	4	2
-0.853709	-0.170462	-0.14423	0.882428	Flower	4	2
-0.887037	-0.203041	-0.121359	0.918035	Flower	4	2
-0.917541	-0.226406	-0.101811	0.950529	Flower	4	2
-0.936878	-0.259285	-0.0882664	0.976094	Flower	4	2
-0.976111	-0.258852	-0.0688685	1.0122	Flower	4	2
-0.788457	-0.294898	-0.262426	0.881758	Flower	4	2
-0.617783	-0.139104	-0.244024	0.678641	Flower	4	2
-0.531574	-0.0698445	-0.215886	0.577976	Flower	4	2
-0.485764	-0.0484388	-0.197594	0.526647	Flower	4	2
-0.41278	-0.0120061	-0.165235	0.444786	Flower	4	2
-0.383545	0.00880835	-0.1546	0.413625	Flower	4	2
-0.34453	0.0296659	-0.140599	0.373295	Flower	4	2
-0.289856	0.0472053	-0.115351	0.315516	Flower	4	2
-0.268822	0.05799	-0.106041	0.294742	Flower	4	2
-0.248919	0.0660631	-0.095949	0.274829	Flower	4	2
-0.226924	0.0751371	-0.0884169	0.254868	Flower	4	2
-0.182815	0.085026	-0.0696323	0.213306	Flower	4	2
-0.169882	0.0817065	-0.0652444	0.199481	Flower	4	2
-0.158637	0.0694978	-0.0581183	0.182684	Flower	4	2
-0.148504	0.0595278	-0.0538092	0.168797	Flower	4	2
-0.137723	0.0517259	-0.0496152	0.155257	Flower	4	2
-0.111369	0.0468855	-0.0361102	0.126116	Flower	4	2
-0.102296	0.046309	-0.0321119	0.116791	Flower	4	2
-0.093545	0.0461968	-0.0279077	0.107998	Flower	4	2
-0.0853544	0.0457192	-0.0236308	0.0996696	Flower	4	2
-0.078454	0.044833	-0.0195835	0.0924584	Flower	4	2
-0.0722739	0.0439797	-0.0155761	0.0860253	Flower	4	2
-0.066949	0.0431591	-0.0115754	0.0804914	Flower	4	2
-0.0616268	0.040486	-0.00799624	0.0741681	Flower	4	2
-0.0571415	0.0338251	-0.00597807	0.066671	Flower	4	2
-0.0525148	0.0271813	-0.00398999	0.0592667	Flower	4	2
-0.0464039	0.0217644	-0.0027502	0.0513281	Flower	4	2
-0.0404241	0.0164638	-0.001537	0.0436752	Flower	4	2
-0.0336947	0.0157571	-0.00148876	0.0372268	Flower	4	2
-0.0264429	0.0163839	-0.00178451	0.0311584	Flower	4	2
-0.0194355	0.0192582	-0.00197482	0.027432	Flower	4	2
-0.0125168	0.0254625	-0.00202105	0.0284446	Flower	4	2
-0.922947	-0.309947	-0.233866	1.0013	Flower	4	3
-0.883713	-0.277181	-0.234021	0.955272	Flower	4	3
-0.840936	-0.249754	-0.23175	0.907336	Flower	4	3
-0.799829	-0.220442	-0.227252	0.860212	Flower	4	3
-0.756289	-0.214117	-0.222025	0.81677	Flower	4	3
-0.711727	-0.191407	-0.21547	0.767866	Flower	4	3
-0.674762	-0.16032	-0.210727	0.724854	Flower	4	3
-0.639482	-0.138667	-0.197828	0.683594	Flower	4	3
-0.607466	-0.122976	-0.188826	0.647915	Flower	4	3
-0.565935	-0.12302	-0.173225	0.604503	Flower	4	3
-0.533148	-0.0984142	-0.165669	0.566903	Flower	4	3
-0.504906	-0.0803634	-0.153332	0.533759	Flower	4	3
-0.48055	-0.0529215	-0.145958	0.505008	Flower	4	3
-0.449699	-0.0495632	-0.13433	0.471943	Flower	4	3
-0.420312	-0.0348055	-0.119897	0.438462	Flower	4	3
-0.391986	-0.0349907	-0.109606	0.408523	Flower	4	3
-0.368258	-0.0224153	-0.0986212	0.381894	Flower	4	3
-0.343057	-0.0291318	-0.093747	0.356826	Flower	4	3
-0.313407	-0.0275396	-0.0787783	0.324328	Flower	4	3
-0.289837	-0.0151055	-0.0692814	0.298384	Flower	4	3
-0.273479	0.00784695	-0.0583767	0.27975	Flower	4	3
-0.259955	0.0256449	-0.0511553	0.266179	Flower	4	3
-0.234312	0.0280881	-0.0400664	0.239366	Flower	4	3
-0.212422	0.0296011	-0.033133	0.217019	Flower	4	3
-0.197586	0.0338426	-0.0253618	0.202061	Flower	4	3
-0.18834	0.0329105	-0.0180665	0.192046	Flower	4	3
-0.166447	0.0337937	-0.011363	0.170222	Flower	4	3
-0.14491	0.0392131	-0.00818872	0.150345	Flower	4	3
-0.126329	0.0456997	-0.00665259	0.134506	Flower	4	3
-0.116397	0.045777	-0.0008257	0.125078	Flower	4	3
-0.106631	0.0371927	0.00373411	0.112993	Flower	4	3
-0.0957134	0.0287139	0.00712603	0.100181	Flower	4	3
-0.0811082	0.0312481	0.00552249	0.0870947	Flower	4	3
-0.0631722	0.0352657	0.00734228	0.0727207	Flower	4	3
-0.0515434	0.0361438	0.00866985	0.0635473	Flower	4	3
-0.0436907	0.0241526	0.0095706	0.0508313	Flower	4	3
-0.0384835	0.012203	0.00587577	0.0407973	Flower	4	3
-0.0305718	0.00343406	0.00322431	0.0309326	Flower	4	3
-0.0220399	0.00560355	0.00042808	0.0227451	Flower	4	3
-0.0158842	0.012825	-0.00234926	0.0205501	Flower	4	3
-0.0100721	0.0119897	-0.00540602	0.0165658	Flower	4	3
-0.00728882	0.00051927	-0.00555164	0.009177	Flower	4	3
-0.00453735	-0.0108613	-0.00569451	0.013076	Flower	4	3
-0.00376702	-0.0140986	-0.00598836	0.0157741	Flower	4	3
-0.00379062	-0.0141069	-0.00657988	0.0160208	Flower	4	3
-0.00379062	-0.0141069	-0.00657988	0.0160208	Flower	4	3
-0.00379062	-0.0141069	-0.00657988	0.0160208	Flower	4	3
-0.00379062	-0.0141069	-0.00657988	0.0160208	Flower	4	3
-0.00379062	-0.0141069	-0.00657988	0.0160208	Flower	4	3
-0.00379062	-0.0141069	-0.00657988	0.0160208	Flower	4	3
-0.00379062	-0.0141069	-0.00657988	0.0160208	Flower	4	3
-0.00379062	-0.0141069	-0.00657988	0.0160208	Flower	4	3
-0.00379062	-0.0141069	-0.00657988	0.0160208	Flower	4	3
-0.00379062	-0.0141069	-0.00657988	0.0160208	Flower	4	3
-0.00379062	-0.0141069	-0.00657988	0.0160208	Flower	4	3
-0.00379062	-0.0141069	-0.00657988	0.0160208	Flower	4	3
-0.00379062	-0.0141069	-0.00657988	0.0160208	Flower	4	3
-0.00379062	-0.0141069	-0.00657988	0.0160208	Flower	4	3
-0.00379062	-0.0141069	-0.00657988	0.0160208	Flower	4	3
-0.00785661	0.00211668	-0.00987512	0.0127955	Flower	4	3
-0.0261376	0.0179559	-0.0205075	0.0377643	Flower	4	3
-0.0505344	0.0192556	-0.0348291	0.0643239	Flower	4	3
-0.0778521	0.00082528	-0.0488345	0.0919045	Flower	4	3
-0.090011	-0.0244395	-0.0630196	0.112564	Flower	4	3
-0.108825	-0.0339443	-0.0780581	0.13816	Flower	4	3
-0.126981	-0.0344666	-0.0957444	0.162724	Flower	4	3
-0.149114	-0.0260804	-0.110804	0.187597	Flower	4	3
-0.166431	-0.0227923	-0.128386	0.211428	Flower	4	3
-0.186329	-0.0230676	-0.14745	0.23873	Flower	4	3
-0.21231	-0.0266767	-0.166168	0.270922	Flower	4	3
-0.240776	-0.0459423	-0.181402	0.304944	Flower	4	3
-0.273072	-0.0685306	-0.187583	0.338308	Flower	4	3
-0.30606	-0.0833915	-0.20053	0.375285	Flower	4	3
-0.336805	-0.0838566	-0.212632	0.40704	Flower	4	3
-0.368514	-0.102211	-0.22995	0.446237	Flower	4	3
-0.402704	-0.126277	-0.237488	0.48427	Flower	4	3
-0.437219	-0.157851	-0.241482	0.523823	Flower	4	3
-0.473087	-0.175903	-0.241025	0.559327	Flower	4	3
-0.509167	-0.215634	-0.234988	0.600806	Flower	4	3
-0.5503	-0.232267	-0.232262	0.640877	Flower	4	3
-0.583441	-0.252036	-0.23123	0.676308	Flower	4	3
-0.621103	-0.257395	-0.232475	0.711383	Flower	4	3
-0.662664	-0.289943	-0.227709	0.758316	Flower	4	3
-0.706984	-0.315381	-0.220389	0.8049	Flower	4	3
-0.742975	-0.346911	-0.209151	0.846229	Flower	4	3
-0.776661	-0.371742	-0.196717	0.883229	Flower	4	3
-0.813824	-0.400486	-0.183844	0.925471	Flower	4	3
-0.856671	-0.42057	-0.174786	0.970214	Flower	4	3
-0.898936	-0.289894	-0.233961	0.973068	Flower	4	3
-0.801391	-0.221556	-0.227423	0.861995	Flower	4	3
-0.74165	-0.206657	-0.219871	0.800684	Flower	4	3
-0.663878	-0.15364	-0.206748	0.712099	Flower	4	3
-0.620753	-0.129488	-0.192562	0.662707	Flower	4	3
-0.521329	-0.0908599	-0.160506	0.552993	Flower	4	3
-0.489111	-0.0625673	-0.14855	0.514987	Flower	4	3
-0.446026	-0.0477185	-0.132526	0.467738	Flower	4	3
-0.386719	-0.0321989	-0.107167	0.402583	Flower	4	3
-0.35906	-0.0248668	-0.0968421	0.372721	Flower	4	3
-0.291439	-0.015951	-0.0699272	0.300135	Flower	4	3
-0.278411	0.000926789	-0.0616645	0.285159	Flower	4	3
-0.266649	0.0168349	-0.0547299	0.272728	Flower	4	3
-0.24871	0.0267162	-0.0462928	0.254389	Flower	4	3
-0.209974	0.0303009	-0.0318507	0.214527	Flower	4	3
-0.200182	0.0331003	-0.0267218	0.204652	Flower	4	3
-0.192422	0.033322	-0.0212874	0.196443	Flower	4	3
-0.181006	0.0332063	-0.0158208	0.184705	Flower	4	3
-0.141408	0.0404358	-0.00789916	0.147288	Flower	4	3
-0.131374	0.0439386	-0.00706965	0.138707	Flower	4	3
-0.123528	0.0457215	-0.00500941	0.131813	Flower	4	3
-0.117703	0.0457668	-0.00159194	0.126298	Flower	4	3
-0.11169	0.0416393	0.00137213	0.119207	Flower	4	3
-0.0974056	0.0300281	0.00660028	0.102143	Flower	4	3
-0.0903314	0.0296478	0.00653513	0.0952967	Flower	4	3
-0.0828316	0.0309491	0.00571171	0.088609	Flower	4	3
-0.0742567	0.0327828	0.00621765	0.081409	Flower	4	3
-0.0653514	0.0347775	0.00712118	0.0743707	Flower	4	3
-0.0587707	0.035598	0.00784476	0.0691575	Flower	4	3
-0.0532295	0.0360165	0.00847735	0.0648262	Flower	4	3
-0.0490698	0.0323666	0.00895359	0.0594609	Flower	4	3
-0.04543	0.0268087	0.00937108	0.0535762	Flower	4	3
-0.0425008	0.0214221	0.00872633	0.0483878	Flower	4	3
-0.0402097	0.0161643	0.00710061	0.0439149	Flower	4	3
-0.0377556	0.0113962	0.00563184	0.0398382	Flower	4	3
-0.0344604	0.00774398	0.0045275	0.0356088	Flower	4	3
-0.0310584	0.00397335	0.00338737	0.0314942	Flower	4	3
-0.525233	-0.527026	-0.00569242	0.744082	Flower	5	1
-0.518623	-0.482182	-0.0262408	0.708631	Flower	5	1
-0.51136	-0.431204	-0.0408148	0.670143	Flower	5	1
-0.49981	-0.381371	-0.0509519	0.630753	Flower	5	1
-0.480416	-0.333302	-0.0636679	0.588169	Flower	5	1
-0.458565	-0.29467	-0.0737182	0.550042	Flower	5	1
-0.431057	-0.253317	-0.0797889	0.506306	Flower	5	1
-0.406311	-0.214639	-0.0806575	0.466545	Flower	5	1
-0.376741	-0.182412	-0.0832097	0.426769	Flower	5	1
-0.355293	-0.152465	-0.0814919	0.39512	Flower	5	1
-0.3304	-0.129976	-0.0800391	0.363957	Flower	5	1
-0.305814	-0.111899	-0.0730157	0.333729	Flower	5	1
-0.278484	-0.097798	-0.0698621	0.303312	Flower	5	1
-0.254147	-0.0855386	-0.0643027	0.275757	Flower	5	1
-0.232045	-0.0700401	-0.0585575	0.249358	Flower	5	1
-0.21088	-0.0669825	-0.0500113	0.226844	Flower	5	1
-0.183986	-0.0655925	-0.0413997	0.199667	Flower	5	1
-0.157611	-0.0660144	-0.0320019	0.173849	Flower	5	1
-0.136801	-0.0801212	-0.0195061	0.159732	Flower	5	1
-0.121015	-0.0932541	-0.0111038	0.153181	Flower	5	1
-0.11011	-0.122859	-0.00526589	0.165064	Flower	5	1
-0.0974436	-0.138415	-0.00369578	0.169315	Flower	5	1
-0.0851574	-0.170735	-0.00090718	0.190796	Flower	5	1
-0.0749612	-0.205035	0.0032776	0.218333	Flower	5	1
-0.0670832	-0.246445	0.00611013	0.255485	Flower	5	1
-0.058494	-0.291565	0.0121149	0.297621	Flower	5	1
-0.0522744	-0.327299	0.0156371	0.331816	Flower	5	1
-0.0436349	-0.374561	0.0252303	0.377937	Flower	5	1
-0.0389835	-0.428118	0.0304327	0.430966	Flower	5	1
-0.0295804	-0.486354	0.0360786	0.488587	Flower	5	1
-0.0216944	-0.536172	0.0385101	0.537991	Flower	5	1
-0.0166243	-0.576326	0.0458826	0.578389	Flower	5	1
-0.52091	-0.497698	-0.019131	0.720705	Flower	5	1
-0.502379	-0.392459	-0.0486964	0.639359	Flower	5	1
-0.47705	-0.327353	-0.0652156	0.582229	Flower	5	1
-0.433052	-0.256315	-0.0793488	0.509438	Flower	5	1
-0.402837	-0.210852	-0.0809574	0.461833	Flower	5	1
-0.354359	-0.151622	-0.0814374	0.393944	Flower	5	1
-0.323664	-0.125023	-0.0781147	0.355656	Flower	5	1
-0.262811	-0.089903	-0.0662819	0.285561	Flower	5	1
-0.22759	-0.0693965	-0.0567585	0.244611	Flower	5	1
-0.174649	-0.0657419	-0.0380729	0.190457	Flower	5	1
-0.144417	-0.0749581	-0.0240796	0.164484	Flower	5	1
-0.109002	-0.12422	-0.00512851	0.165343	Flower	5	1
-0.0917428	-0.153411	-0.00240187	0.178767	Flower	5	1
-0.603026	-0.433622	-0.108583	0.750638	Flower	5	2
-0.569431	-0.385993	-0.123013	0.698838	Flower	5	2
-0.533069	-0.328887	-0.136765	0.641119	Flower	5	2
-0.499377	-0.284355	-0.141593	0.591848	Flower	5	2
-0.468572	-0.247494	-0.144006	0.549136	Flower	5	2
-0.43876	-0.218534	-0.141359	0.510147	Flower	5	2
-0.407682	-0.185036	-0.138662	0.46869	Flower	5	2
-0.372818	-0.149614	-0.132354	0.42296	Flower	5	2
-0.340646	-0.130158	-0.119919	0.383877	Flower	5	2
-0.303459	-0.113071	-0.105189	0.340496	Flower	5	2
-0.273099	-0.0978911	-0.0927669	0.304584	Flower	5	2
-0.238063	-0.0806541	-0.0810731	0.264106	Flower	5	2
-0.209467	-0.0633333	-0.0708662	0.230021	Flower	5	2
-0.175304	-0.0370768	-0.0614222	0.189417	Flower	5	2
-0.149458	-0.0191941	-0.0520902	0.159435	Flower	5	2
-0.123943	-0.0214735	-0.0416965	0.13252	Flower	5	2
-0.105768	-0.0409495	-0.0282998	0.116896	Flower	5	2
-0.0865216	-0.055228	-0.0175131	0.104129	Flower	5	2
-0.064373	-0.0431367	-0.00787812	0.0778892	Flower	5	2
-0.0401884	-0.0238699	-0.00398975	0.0469127	Flower	5	2
-0.0224067	-0.0147866	0.00050777	0.0268507	Flower	5	2
-0.0047245	-0.0143814	-0.00414622	0.0156951	Flower	5	2
0.00573063	-0.0185249	-0.00725847	0.020705	Flower	5	2
0.0157582	-0.0134078	-0.0121416	0.0239898	Flower	5	2
0.0165529	-0.0120432	-0.0108006	0.023145	Flower	5	2
0.0150634	-0.0146095	-0.0110143	0.0236993	Flower	5	2
0.0135771	-0.0171723	-0.0112267	0.0246022	Flower	5	2
0.0121243	-0.0196744	-0.0108911	0.0255479	Flower	5	2
0.0121243	-0.0196744	-0.0108911	0.0255479	Flower	5	2
0.0121243	-0.0196744	-0.0108911	0.0255479	Flower	5	2
-0.00012398	-0.0407582	-0.0108933	0.042189	Flower	5	2
-0.0233948	-0.0531261	-0.0209207	0.0617039	Flower	5	2
-0.055167	-0.0755304	-0.0378361	0.100895	Flower	5	2
-0.0809511	-0.0843483	-0.0659795	0.134242	Flower	5	2
-0.10253	-0.104541	-0.0893744	0.171549	Flower	5	2
-0.126834	-0.11862	-0.110371	0.205766	Flower	5	2
-0.158601	-0.141893	-0.125196	0.246905	Flower	5	2
-0.189859	-0.170309	-0.142154	0.291992	Flower	5	2
-0.219595	-0.207267	-0.158461	0.341016	Flower	5	2
-0.25674	-0.247586	-0.175359	0.397448	Flower	5	2
-0.288954	-0.287559	-0.18664	0.448351	Flower	5	2
-0.324652	-0.325696	-0.195627	0.499747	Flower	5	2
-0.354432	-0.354931	-0.201352	0.540501	Flower	5	2
-0.394797	-0.387259	-0.206254	0.590233	Flower	5	2
-0.434967	-0.421589	-0.204973	0.63949	Flower	5	2
-0.470189	-0.450353	-0.209521	0.683955	Flower	5	2
-0.494971	-0.479512	-0.214528	0.721769	Flower	5	2
-0.550087	-0.355612	-0.130329	0.667863	Flower	5	2
-0.485977	-0.26832	-0.142643	0.573163	Flower	5	2
-0.450729	-0.230161	-0.142422	0.525752	Flower	5	2
-0.389605	-0.16667	-0.135391	0.444861	Flower	5	2
-0.348094	-0.134662	-0.122798	0.392916	Flower	5	2
-0.287217	-0.10495	-0.0985432	0.321277	Flower	5	2
-0.260311	-0.0915996	-0.0884987	0.2898	Flower	5	2
-0.232101	-0.0770427	-0.078945	0.25698	Flower	5	2
-0.17626	-0.037812	-0.0616866	0.190533	Flower	5	2
-0.155609	-0.0234502	-0.0543112	0.166475	Flower	5	2
-0.137849	-0.0202313	-0.0473611	0.147155	Flower	5	2
-0.120335	-0.0253395	-0.0390372	0.129022	Flower	5	2
-0.108949	-0.0375412	-0.0306442	0.11924	Flower	5	2
-0.0826456	-0.053112	-0.015827	0.0995072	Flower	5	2
-0.0722358	-0.0474291	-0.0112985	0.0871504	Flower	5	2
-0.061749	-0.0410463	-0.00745623	0.0745207	Flower	5	2
-0.0503822	-0.0319908	-0.0056287	0.0599455	Flower	5	2
-0.0400373	-0.0237927	-0.00395152	0.0467407	Flower	5	2
-0.0325067	-0.0199459	-0.00204682	0.0381931	Flower	5	2
-0.0252162	-0.0162218	-0.000202838	0.0299841	Flower	5	2
-0.017774	-0.0146804	-0.000711575	0.0230637	Flower	5	2
-0.545134	-0.546511	-0.201034	0.797659	Flower	5	3
-0.536165	-0.536262	-0.194589	0.782888	Flower	5	3
-0.524767	-0.515936	-0.188443	0.759659	Flower	5	3
-0.502529	-0.456862	-0.19525	0.706669	Flower	5	3
-0.479319	-0.407194	-0.195499	0.658615	Flower	5	3
-0.46217	-0.361805	-0.189025	0.616632	Flower	5	3
-0.451967	-0.336915	-0.17498	0.590257	Flower	5	3
-0.434574	-0.305994	-0.163033	0.555938	Flower	5	3
-0.411258	-0.261338	-0.158434	0.512379	Flower	5	3
-0.385389	-0.226747	-0.147847	0.470953	Flower	5	3
-0.363335	-0.202796	-0.135693	0.437666	Flower	5	3
-0.33953	-0.177505	-0.123799	0.402635	Flower	5	3
-0.315289	-0.157117	-0.115642	0.370764	Flower	5	3
-0.280432	-0.128677	-0.107782	0.326828	Flower	5	3
-0.24801	-0.109278	-0.0970661	0.287876	Flower	5	3
-0.217839	-0.101454	-0.0830153	0.25424	Flower	5	3
-0.19455	-0.091825	-0.0717644	0.226785	Flower	5	3
-0.16915	-0.0892726	-0.060963	0.200743	Flower	5	3
-0.14323	-0.0799417	-0.0523897	0.172192	Flower	5	3
-0.113352	-0.0765278	-0.0391988	0.142273	Flower	5	3
-0.0885344	-0.0606097	-0.0326266	0.112144	Flower	5	3
-0.0684465	-0.0459734	-0.0288238	0.0873458	Flower	5	3
-0.055216	-0.0256061	-0.0275123	0.0667937	Flower	5	3
-0.0415797	-0.034335	-0.0199146	0.0574836	Flower	5	3
-0.0190728	-0.0415004	-0.0128175	0.0474378	Flower	5	3
-0.00122261	-0.0489075	-0.0104827	0.0500333	Flower	5	3
0.0131487	-0.0325392	-0.0122731	0.0371796	Flower	5	3
0.0121256	-0.0283108	-0.0102819	0.0324692	Flower	5	3
0.0144032	-0.0241324	-0.00838924	0.0293292	Flower	5	3
0.0144888	-0.0238038	-0.00597704	0.0285004	Flower	5	3
0.0174193	-0.0187334	-0.00623721	0.0263301	Flower	5	3
0.0174193	-0.0187334	-0.00623721	0.0263301	Flower	5	3
0.0174193	-0.0187334	-0.00623721	0.0263301	Flower	5	3
0.0174193	-0.0187334	-0.00623721	0.0263301	Flower	5	3
0.0174193	-0.0187334	-0.00623721	0.0263301	Flower	5	3
0.0174193	-0.0187334	-0.00623721	0.0263301	Flower	5	3
0.0174193	-0.0187334	-0.00623721	0.0263301	Flower	5	3
0.0152035	-0.0225978	-0.00654614	0.0280117	Flower	5	3
0.0129948	-0.0264585	-0.00685233	0.0302634	Flower	5	3
-3.755e-05	-0.0265474	-0.0152915	0.0306365	Flower	5	3
-0.0177718	-0.0330701	-0.0246931	0.0449357	Flower	5	3
-0.0468866	-0.0588014	-0.0362178	0.0834727	Flower	5	3
-0.0696458	-0.0860966	-0.0510824	0.121953	Flower	5	3
-0.0937812	-0.104527	-0.0692334	0.15657	Flower	5	3
-0.115069	-0.118303	-0.088909	0.18746	Flower	5	3
-0.146057	-0.152129	-0.103769	0.23504	Flower	5	3
-0.172788	-0.176457	-0.122902	0.275858	Flower	5	3
-0.201125	-0.201326	-0.145012	0.319393	Flower	5	3
-0.225161	-0.222906	-0.164581	0.357032	Flower	5	3
-0.255868	-0.258055	-0.181728	0.406308	Flower	5	3
-0.292054	-0.294031	-0.193751	0.457482	Flower	5	3
-0.331512	-0.331103	-0.204069	0.511051	Flower	5	3
-0.376102	-0.37241	-0.211691	0.570048	Flower	5	3
-0.412706	-0.410379	-0.217555	0.621343	Flower	5	3
-0.444343	-0.432472	-0.224815	0.659557	Flower	5	3
-0.471216	-0.435807	-0.231816	0.68243	Flower	5	3
-0.527127	-0.520143	-0.189715	0.764463	Flower	5	3
-0.491621	-0.433518	-0.195367	0.683957	Flower	5	3
-0.455742	-0.346124	-0.180177	0.599972	Flower	5	3
-0.431625	-0.300345	-0.162451	0.550361	Flower	5	3
-0.381496	-0.22252	-0.145701	0.465063	Flower	5	3
-0.355087	-0.194033	-0.131572	0.425496	Flower	5	3
-0.301119	-0.145556	-0.112447	0.352851	Flower	5	3
-0.269084	-0.121887	-0.104031	0.313186	Flower	5	3
-0.234644	-0.105812	-0.0908416	0.272958	Flower	5	3
-0.188377	-0.0912048	-0.0691397	0.220419	Flower	5	3
-0.170674	-0.0894258	-0.0616111	0.202293	Flower	5	3
-0.153079	-0.0834875	-0.0556475	0.18303	Flower	5	3
-0.135461	-0.0790541	-0.04896	0.164306	Flower	5	3
-0.0934979	-0.0637933	-0.033941	0.118167	Flower	5	3
-0.0818451	-0.0557358	-0.0313603	0.103868	Flower	5	3
-0.0717309	-0.0483665	-0.0294456	0.0913875	Flower	5	3
-0.064259	-0.0395272	-0.0284087	0.0806144	Flower	5	3
-0.0583913	-0.0304943	-0.0278271	0.0715108	Flower	5	3
-0.0526728	-0.0272341	-0.0260953	0.0647849	Flower	5	3
-0.0471297	-0.0307824	-0.0230069	0.0608118	Flower	5	3
-0.0412084	-0.0344532	-0.0197975	0.0572459	Flower	5	3
-0.0321268	-0.0373445	-0.0169338	0.0520912	Flower	5	3
-0.0230565	-0.0402322	-0.0140737	0.0484592	Flower	5	3
-0.0149672	-0.0432041	-0.0122805	0.0473436	Flower	5	3
-0.00747017	-0.046315	-0.0112999	0.0482553	Flower	5	3
-0.104482	-0.733875	-0.180511	0.762937	Hemisphere	1	1
-0.134132	-0.688806	-0.19119	0.727323	Hemisphere	1	1
-0.159793	-0.657163	-0.202067	0.705853	Hemisphere	1	1
-0.181849	-0.630764	-0.209579	0.689097	Hemisphere	1	1
-0.207648	-0.597492	-0.215111	0.668122	Hemisphere	1	1
-0.232121	-0.555687	-0.218225	0.640539	Hemisphere	1	1
-0.252687	-0.516431	-0.219627	0.615457	Hemisphere	1	1
-0.263834	-0.490837	-0.21761	0.598234	Hemisphere	1	1
-0.275798	-0.465488	-0.211037	0.580758	Hemisphere	1	1
-0.285705	-0.439257	-0.206964	0.56339	Hemisphere	1	1
-0.295793	-0.401547	-0.202711	0.538354	Hemisphere	1	1
-0.298135	-0.359877	-0.198874	0.507884	Hemisphere	1	1
-0.297606	-0.322936	-0.189877	0.478445	Hemisphere	1	1
-0.294319	-0.288532	-0.180677	0.45002	Hemisphere	1	1
-0.292681	-0.256967	-0.170713	0.42525	Hemisphere	1	1
-0.288144	-0.225474	-0.160232	0.399424	Hemisphere	1	1
-0.280407	-0.201297	-0.147301	0.375295	Hemisphere	1	1
-0.270779	-0.187736	-0.134231	0.355787	Hemisphere	1	1
-0.25705	-0.161509	-0.121753	0.327084	Hemisphere	1	1
-0.244494	-0.136577	-0.108191	0.300226	Hemisphere	1	1
-0.230077	-0.10726	-0.09676	0.271666	Hemisphere	1	1
-0.215821	-0.0966721	-0.0835728	0.250816	Hemisphere	1	1
-0.20163	-0.091853	-0.0713437	0.232769	Hemisphere	1	1
-0.187366	-0.0805148	-0.0556326	0.211385	Hemisphere	1	1
-0.17678	-0.0740817	-0.0410198	0.196015	Hemisphere	1	1
-0.167666	-0.0640106	-0.0276376	0.181585	Hemisphere	1	1
-0.155645	-0.0686512	-0.0151684	0.170788	Hemisphere	1	1
-0.145579	-0.0708752	-0.00143373	0.161922	Hemisphere	1	1
-0.137106	-0.0746481	0.0114399	0.156529	Hemisphere	1	1
-0.130698	-0.0793692	0.0238841	0.154764	Hemisphere	1	1
-0.12677	-0.0789534	0.0332464	0.153002	Hemisphere	1	1
-0.123167	-0.0827737	0.0444139	0.154901	Hemisphere	1	1
-0.114743	-0.0819719	0.0583454	0.152609	Hemisphere	1	1
-0.104756	-0.0913008	0.0727186	0.156837	Hemisphere	1	1
-0.0969027	-0.0965455	0.085106	0.161103	Hemisphere	1	1
-0.0975405	-0.105314	0.0942905	0.171744	Hemisphere	1	1
-0.098118	-0.109044	0.0997084	0.177368	Hemisphere	1	1
-0.095723	-0.120792	0.104612	0.186272	Hemisphere	1	1
-0.0945808	-0.137644	0.107006	0.198348	Hemisphere	1	1
-0.0924158	-0.155407	0.113284	0.213366	Hemisphere	1	1
-0.0919153	-0.170979	0.113144	0.224686	Hemisphere	1	1
-0.0887251	-0.188353	0.111133	0.236007	Hemisphere	1	1
-0.0859847	-0.204191	0.105114	0.245227	Hemisphere	1	1
-0.082988	-0.229411	0.101993	0.264422	Hemisphere	1	1
-0.0802909	-0.251408	0.0969702	0.281169	Hemisphere	1	1
-0.0771022	-0.276973	0.0911232	0.301599	Hemisphere	1	1
-0.071391	-0.298672	0.08521	0.318688	Hemisphere	1	1
-0.0678627	-0.323274	0.0792685	0.339698	Hemisphere	1	1
-0.0631815	-0.349136	0.0749922	0.362645	Hemisphere	1	1
-0.057465	-0.373742	0.0717591	0.384883	Hemisphere	1	1
-0.0484054	-0.394849	0.0704908	0.404002	Hemisphere	1	1
-0.0378778	-0.418288	0.0678533	0.425446	Hemisphere	1	1
-0.0262512	-0.447548	0.0646602	0.452956	Hemisphere	1	1
-0.0121093	-0.477111	0.0609545	0.481142	Hemisphere	1	1
0.00131667	-0.506851	0.0596534	0.510351	Hemisphere	1	1
0.0134561	-0.532495	0.0610533	0.536153	Hemisphere	1	1
0.0252819	-0.566453	0.0633783	0.570547	Hemisphere	1	1
0.0392962	-0.597034	0.0645721	0.6018	Hemisphere	1	1
0.0540232	-0.628197	0.0648776	0.633844	Hemisphere	1	1
-0.111894	-0.722608	-0.18318	0.753815	Hemisphere	1	1
-0.155688	-0.662226	-0.200327	0.709163	Hemisphere	1	1
-0.207558	-0.597608	-0.215092	0.668192	Hemisphere	1	1
-0.242949	-0.535018	-0.218963	0.627068	Hemisphere	1	1
-0.271646	-0.474284	-0.213317	0.586721	Hemisphere	1	1
-0.288192	-0.429961	-0.205916	0.557066	Hemisphere	1	1
-0.298045	-0.353597	-0.197344	0.502798	Hemisphere	1	1
-0.297474	-0.32156	-0.189509	0.477289	Hemisphere	1	1
-0.294441	-0.289805	-0.181017	0.451054	Hemisphere	1	1
-0.292861	-0.260439	-0.171809	0.427919	Hemisphere	1	1
-0.284949	-0.215489	-0.154891	0.389387	Hemisphere	1	1
-0.279031	-0.199358	-0.145432	0.372494	Hemisphere	1	1
-0.271617	-0.188916	-0.135368	0.357476	Hemisphere	1	1
-0.261903	-0.17078	-0.126164	0.33716	Hemisphere	1	1
-0.241322	-0.130127	-0.105676	0.293831	Hemisphere	1	1
-0.232095	-0.111364	-0.0983603	0.275581	Hemisphere	1	1
-0.223141	-0.102109	-0.0903444	0.261496	Hemisphere	1	1
-0.213933	-0.0960311	-0.0819463	0.248404	Hemisphere	1	1
-0.204184	-0.0927205	-0.0735449	0.236003	Hemisphere	1	1
-0.184899	-0.0790159	-0.0522278	0.207748	Hemisphere	1	1
-0.178156	-0.074918	-0.0429195	0.197975	Hemisphere	1	1
-0.171799	-0.0685778	-0.0337064	0.188026	Hemisphere	1	1
-0.163699	-0.065542	-0.0235228	0.177894	Hemisphere	1	1
-0.147059	-0.0705482	-0.00345273	0.163142	Hemisphere	1	1
-0.141512	-0.0726862	0.00474562	0.159159	Hemisphere	1	1
-0.135953	-0.0754979	0.0136799	0.15611	Hemisphere	1	1
-0.131127	-0.0790529	0.0230503	0.154839	Hemisphere	1	1
-0.128158	-0.0791004	0.0299368	0.15355	Hemisphere	1	1
-0.121204	-0.0825869	0.04766	0.154216	Hemisphere	1	1
-0.115838	-0.0820761	0.0565343	0.15281	Hemisphere	1	1
-0.109685	-0.086697	0.0656255	0.154447	Hemisphere	1	1
-0.103107	-0.0924022	0.07532	0.157614	Hemisphere	1	1
-0.0974276	-0.103762	0.0926648	0.169839	Hemisphere	1	1
-0.0978408	-0.107253	0.0971078	0.17466	Hemisphere	1	1
-0.09716	-0.113743	0.10167	0.180871	Hemisphere	1	1
-0.0953084	-0.126909	0.105481	0.190567	Hemisphere	1	1
-0.0923225	-0.158311	0.113257	0.215437	Hemisphere	1	1
-0.0919288	-0.170559	0.113148	0.224374	Hemisphere	1	1
-0.0890441	-0.186615	0.111334	0.234839	Hemisphere	1	1
-0.0858948	-0.204948	0.10502	0.245786	Hemisphere	1	1
-0.0807683	-0.247515	0.0978592	0.278143	Hemisphere	1	1
-0.0775279	-0.27356	0.0919038	0.298817	Hemisphere	1	1
-0.0706747	-0.303666	0.0840038	0.3229	Hemisphere	1	1
-0.0615066	-0.356345	0.0740449	0.369117	Hemisphere	1	1
-0.0526951	-0.384855	0.0710914	0.394898	Hemisphere	1	1
-0.602178	-0.646828	-0.390317	0.966102	Hemisphere	2	1
-0.592053	-0.60174	-0.390626	0.930165	Hemisphere	2	1
-0.582798	-0.553151	-0.387014	0.891857	Hemisphere	2	1
-0.572745	-0.501252	-0.384233	0.8526	Hemisphere	2	1
-0.562012	-0.458081	-0.379385	0.818308	Hemisphere	2	1
-0.5482	-0.417492	-0.376041	0.785003	Hemisphere	2	1
-0.534662	-0.385048	-0.367857	0.754615	Hemisphere	2	1
-0.518699	-0.342808	-0.362372	0.719638	Hemisphere	2	1
-0.501486	-0.300436	-0.353686	0.683259	Hemisphere	2	1
-0.481998	-0.251567	-0.343691	0.64322	Hemisphere	2	1
-0.457772	-0.216553	-0.329531	0.604186	Hemisphere	2	1
-0.434497	-0.188635	-0.316317	0.569585	Hemisphere	2	1
-0.408484	-0.164395	-0.302457	0.534196	Hemisphere	2	1
-0.391186	-0.143473	-0.286097	0.505432	Hemisphere	2	1
-0.372443	-0.12432	-0.266045	0.474288	Hemisphere	2	1
-0.35572	-0.115999	-0.246124	0.44785	Hemisphere	2	1
-0.334207	-0.100012	-0.226212	0.415775	Hemisphere	2	1
-0.313253	-0.0843796	-0.205868	0.384226	Hemisphere	2	1
-0.295087	-0.0702522	-0.187394	0.356551	Hemisphere	2	1
-0.282116	-0.0609803	-0.169308	0.334624	Hemisphere	2	1
-0.267038	-0.055488	-0.156196	0.314302	Hemisphere	2	1
-0.247429	-0.035238	-0.139997	0.286465	Hemisphere	2	1
-0.2285	-0.0238832	-0.12269	0.260452	Hemisphere	2	1
-0.212239	-0.0174632	-0.104312	0.237131	Hemisphere	2	1
-0.199386	-0.0146784	-0.0900831	0.219283	Hemisphere	2	1
-0.186967	-0.0110353	-0.0756733	0.202003	Hemisphere	2	1
-0.172179	-0.00652397	-0.0620403	0.183132	Hemisphere	2	1
-0.160008	-0.0102853	-0.0466757	0.166994	Hemisphere	2	1
-0.144908	-0.0178385	-0.0332642	0.149744	Hemisphere	2	1
-0.135032	-0.0240827	-0.0226181	0.139015	Hemisphere	2	1
-0.124422	-0.0327251	-0.0117453	0.129189	Hemisphere	2	1
-0.115331	-0.0402638	-0.00321817	0.1222	Hemisphere	2	1
-0.105356	-0.0443703	0.00846923	0.114631	Hemisphere	2	1
-0.0934334	-0.0500074	0.0168215	0.107301	Hemisphere	2	1
-0.0822234	-0.0533275	0.0251477	0.101178	Hemisphere	2	1
-0.0725681	-0.0646809	0.0292873	0.101526	Hemisphere	2	1
-0.0673288	-0.0841396	0.034501	0.11315	Hemisphere	2	1
-0.0622068	-0.106582	0.0379633	0.129114	Hemisphere	2	1
-0.0580536	-0.126511	0.0393507	0.14465	Hemisphere	2	1
-0.0549427	-0.13567	0.035596	0.150639	Hemisphere	2	1
-0.0509601	-0.14781	0.0292232	0.159055	Hemisphere	2	1
-0.0463957	-0.155468	0.02273	0.163828	Hemisphere	2	1
-0.0402191	-0.177665	0.0154102	0.182811	Hemisphere	2	1
-0.0347999	-0.192601	0.00652182	0.195828	Hemisphere	2	1
-0.0311732	-0.210028	-0.00322675	0.212354	Hemisphere	2	1
-0.026351	-0.223746	-0.0120767	0.225616	Hemisphere	2	1
-0.0214045	-0.251087	-0.0243645	0.253172	Hemisphere	2	1
-0.0149311	-0.291459	-0.0380747	0.294314	Hemisphere	2	1
-0.0106436	-0.321205	-0.0538036	0.325854	Hemisphere	2	1
-0.00663352	-0.344304	-0.0636734	0.350205	Hemisphere	2	1
-6.151e-05	-0.359272	-0.0776058	0.367559	Hemisphere	2	1
0.0118681	-0.389822	-0.0880606	0.399821	Hemisphere	2	1
0.0264457	-0.42809	-0.101659	0.440789	Hemisphere	2	1
0.0408798	-0.470244	-0.110246	0.484722	Hemisphere	2	1
0.0565863	-0.504524	-0.121536	0.522032	Hemisphere	2	1
-0.585852	-0.569185	-0.388206	0.904377	Hemisphere	2	1
-0.564878	-0.469607	-0.380679	0.827366	Hemisphere	2	1
-0.549029	-0.419927	-0.376242	0.786975	Hemisphere	2	1
-0.534709	-0.385161	-0.367886	0.75472	Hemisphere	2	1
-0.516289	-0.336876	-0.361156	0.714474	Hemisphere	2	1
-0.48343	-0.255159	-0.344426	0.646096	Hemisphere	2	1
-0.461575	-0.22205	-0.331754	0.610261	Hemisphere	2	1
-0.439315	-0.194414	-0.319052	0.576705	Hemisphere	2	1
-0.413349	-0.168928	-0.305048	0.540785	Hemisphere	2	1
-0.384626	-0.136769	-0.279078	0.494497	Hemisphere	2	1
-0.369492	-0.122851	-0.262529	0.469615	Hemisphere	2	1
-0.353999	-0.11472	-0.244531	0.445276	Hemisphere	2	1
-0.31647	-0.0867791	-0.208991	0.389051	Hemisphere	2	1
-0.302781	-0.0762351	-0.195218	0.368236	Hemisphere	2	1
-0.290937	-0.0672852	-0.181606	0.349503	Hemisphere	2	1
-0.280111	-0.0602498	-0.167564	0.331918	Hemisphere	2	1
-0.267392	-0.0556171	-0.156504	0.314779	Hemisphere	2	1
-0.236639	-0.0287658	-0.130132	0.271588	Hemisphere	2	1
-0.224223	-0.0221948	-0.117856	0.254281	Hemisphere	2	1
-0.213377	-0.0179126	-0.105598	0.23875	Hemisphere	2	1
-0.204013	-0.0156809	-0.0952054	0.225679	Hemisphere	2	1
-0.19463	-0.0132831	-0.0845642	0.212622	Hemisphere	2	1
-0.182487	-0.00966839	-0.0715425	0.196248	Hemisphere	2	1
-0.163745	-0.00913054	-0.0513926	0.171863	Hemisphere	2	1
-0.155682	-0.0124493	-0.0428333	0.161946	Hemisphere	2	1
-0.146222	-0.0171813	-0.034431	0.1512	Hemisphere	2	1
-0.138919	-0.0216256	-0.0268073	0.143125	Hemisphere	2	1
-0.131425	-0.0270211	-0.0189213	0.135502	Hemisphere	2	1
-0.117726	-0.0382773	-0.00546508	0.123913	Hemisphere	2	1
-0.111939	-0.04166	0.000755546	0.119443	Hemisphere	2	1
-0.10569	-0.0442327	0.0080777	0.114857	Hemisphere	2	1
-0.0974871	-0.0480908	0.0139817	0.109599	Hemisphere	2	1
-0.0797468	-0.0562396	0.0262095	0.101042	Hemisphere	2	1
-0.073215	-0.0639203	0.02901	0.101429	Hemisphere	2	1
-0.0686753	-0.0791387	0.0331611	0.109904	Hemisphere	2	1
-0.057671	-0.127637	0.0388889	0.14536	Hemisphere	2	1
-0.0550781	-0.135272	0.0357594	0.150369	Hemisphere	2	1
-0.051426	-0.146389	0.0299688	0.158027	Hemisphere	2	1
-0.494979	-0.780498	-0.334306	0.982823	Hemisphere	3	1
-0.48198	-0.734478	-0.335342	0.940328	Hemisphere	3	1
-0.467695	-0.687428	-0.336945	0.897122	Hemisphere	3	1
-0.453576	-0.643198	-0.339621	0.857192	Hemisphere	3	1
-0.441172	-0.604206	-0.339491	0.821555	Hemisphere	3	1
-0.431998	-0.566209	-0.339314	0.788891	Hemisphere	3	1
-0.421003	-0.531934	-0.335982	0.757021	Hemisphere	3	1
-0.412546	-0.495349	-0.330281	0.724327	Hemisphere	3	1
-0.399171	-0.460678	-0.323439	0.690054	Hemisphere	3	1
-0.38656	-0.425801	-0.31621	0.656296	Hemisphere	3	1
-0.370123	-0.395532	-0.307821	0.623049	Hemisphere	3	1
-0.358897	-0.372794	-0.298779	0.597538	Hemisphere	3	1
-0.34625	-0.35039	-0.290412	0.571841	Hemisphere	3	1
-0.335721	-0.33312	-0.282325	0.550804	Hemisphere	3	1
-0.321201	-0.314167	-0.272043	0.525241	Hemisphere	3	1
-0.308058	-0.29178	-0.262509	0.498945	Hemisphere	3	1
-0.296849	-0.272029	-0.254275	0.476209	Hemisphere	3	1
-0.284724	-0.250311	-0.250393	0.454334	Hemisphere	3	1
-0.272063	-0.231028	-0.247489	0.434331	Hemisphere	3	1
-0.260108	-0.217445	-0.244625	0.418067	Hemisphere	3	1
-0.249844	-0.211594	-0.238939	0.405322	Hemisphere	3	1
-0.242624	-0.208924	-0.233961	0.396552	Hemisphere	3	1
-0.232394	-0.198085	-0.225721	0.379729	Hemisphere	3	1
-0.222626	-0.188375	-0.219834	0.365205	Hemisphere	3	1
-0.211725	-0.176582	-0.213339	0.348601	Hemisphere	3	1
-0.202548	-0.172233	-0.209823	0.338697	Hemisphere	3	1
-0.195228	-0.160683	-0.207985	0.327399	Hemisphere	3	1
-0.187654	-0.154038	-0.205248	0.317912	Hemisphere	3	1
-0.180282	-0.142426	-0.20575	0.308415	Hemisphere	3	1
-0.172017	-0.140198	-0.204238	0.301594	Hemisphere	3	1
-0.165839	-0.134936	-0.204746	0.296025	Hemisphere	3	1
-0.157954	-0.126313	-0.203066	0.286601	Hemisphere	3	1
-0.147442	-0.116432	-0.196876	0.272132	Hemisphere	3	1
-0.139523	-0.111885	-0.189969	0.260909	Hemisphere	3	1
-0.135378	-0.109497	-0.182599	0.252308	Hemisphere	3	1
-0.136139	-0.105765	-0.175487	0.246	Hemisphere	3	1
-0.135741	-0.0998647	-0.166901	0.23718	Hemisphere	3	1
-0.134183	-0.0972836	-0.157292	0.228495	Hemisphere	3	1
-0.134238	-0.0902525	-0.150411	0.220882	Hemisphere	3	1
-0.13472	-0.0898974	-0.141108	0.214808	Hemisphere	3	1
-0.134863	-0.0906963	-0.132648	0.209784	Hemisphere	3	1
-0.133786	-0.0947174	-0.122767	0.204797	Hemisphere	3	1
-0.134617	-0.0987833	-0.114389	0.202397	Hemisphere	3	1
-0.138272	-0.104932	-0.104177	0.202442	Hemisphere	3	1
-0.142624	-0.112271	-0.0975006	0.20604	Hemisphere	3	1
-0.144195	-0.117612	-0.0928104	0.207939	Hemisphere	3	1
-0.146014	-0.125012	-0.0911346	0.212729	Hemisphere	3	1
-0.146805	-0.130325	-0.0897974	0.21587	Hemisphere	3	1
-0.149592	-0.137697	-0.0895975	0.222184	Hemisphere	3	1
-0.151741	-0.147257	-0.0911735	0.230266	Hemisphere	3	1
-0.154056	-0.158686	-0.0944603	0.240494	Hemisphere	3	1
-0.15557	-0.164928	-0.0981874	0.247071	Hemisphere	3	1
-0.156927	-0.167203	-0.104128	0.251844	Hemisphere	3	1
-0.159665	-0.170701	-0.108482	0.257683	Hemisphere	3	1
-0.16127	-0.178511	-0.120421	0.269027	Hemisphere	3	1
-0.161906	-0.18597	-0.132181	0.279768	Hemisphere	3	1
-0.160486	-0.194293	-0.145909	0.291196	Hemisphere	3	1
-0.157778	-0.200506	-0.153188	0.297595	Hemisphere	3	1
-0.153066	-0.212894	-0.162378	0.308415	Hemisphere	3	1
-0.147594	-0.225118	-0.173098	0.320039	Hemisphere	3	1
-0.139974	-0.236297	-0.184289	0.330744	Hemisphere	3	1
-0.131936	-0.238709	-0.192141	0.333627	Hemisphere	3	1
-0.124936	-0.240161	-0.195858	0.334135	Hemisphere	3	1
-0.120646	-0.238695	-0.199489	0.333657	Hemisphere	3	1
-0.116806	-0.23818	-0.201468	0.333111	Hemisphere	3	1
-0.109115	-0.246282	-0.203135	0.337379	Hemisphere	3	1
-0.0992354	-0.253472	-0.204175	0.340269	Hemisphere	3	1
-0.0895431	-0.257997	-0.205246	0.341623	Hemisphere	3	1
-0.0825713	-0.24924	-0.205549	0.33345	Hemisphere	3	1
-0.0775042	-0.239264	-0.204638	0.324239	Hemisphere	3	1
-0.0745002	-0.226578	-0.199612	0.311019	Hemisphere	3	1
-0.0731284	-0.216668	-0.194586	0.300261	Hemisphere	3	1
-0.0733166	-0.212733	-0.188346	0.293436	Hemisphere	3	1
-0.0722551	-0.212435	-0.184623	0.290578	Hemisphere	3	1
-0.0678367	-0.209597	-0.181066	0.285163	Hemisphere	3	1
-0.0626022	-0.203876	-0.177393	0.277404	Hemisphere	3	1
-0.0570639	-0.199264	-0.174082	0.270679	Hemisphere	3	1
-0.0543178	-0.196314	-0.170016	0.265321	Hemisphere	3	1
-0.0486131	-0.1916	-0.164271	0.257019	Hemisphere	3	1
-0.0417552	-0.181843	-0.157654	0.244265	Hemisphere	3	1
-0.0342494	-0.17105	-0.151219	0.230864	Hemisphere	3	1
-0.0257872	-0.166626	-0.144959	0.222356	Hemisphere	3	1
-0.0166859	-0.164404	-0.138773	0.215789	Hemisphere	3	1
-0.00590337	-0.172007	-0.133281	0.217681	Hemisphere	3	1
0.00083685	-0.17379	-0.126986	0.215242	Hemisphere	3	1
0.00620401	-0.18074	-0.123006	0.218714	Hemisphere	3	1
0.0101608	-0.179198	-0.119115	0.215414	Hemisphere	3	1
0.0172847	-0.177213	-0.116056	0.212538	Hemisphere	3	1
0.0188215	-0.179505	-0.113283	0.213094	Hemisphere	3	1
0.0188448	-0.18259	-0.11166	0.214854	Hemisphere	3	1
0.015194	-0.18832	-0.1124	0.219839	Hemisphere	3	1
0.0160481	-0.188585	-0.111441	0.219638	Hemisphere	3	1
0.0168769	-0.191879	-0.110493	0.222061	Hemisphere	3	1
0.0128804	-0.208399	-0.112056	0.236965	Hemisphere	3	1
0.00871491	-0.227757	-0.117094	0.256243	Hemisphere	3	1
-0.00117863	-0.255472	-0.124901	0.284372	Hemisphere	3	1
[truncated: 1,227 more rows]
